# Supplementary material for: Enhanced Photostability and Photoactivity of Ruthenium Polypyridyl-Based Photocatalysts by Covalently Anchoring Onto Reduced Graphene Oxide
Source: ACS Omega. 2024 Mar 14;9(12):13872–82. doi: 10.1021/acsomega.3c08800 (PMC10976380; doi:10.1021/acsomega.3c08800)
Supplement: Supplementary file 2 — ao3c08800_si_002.cif [file ao3c08800_si_002.cif]

 
data_sh1005 
  
_audit_creation_method            'SHELXL-2018/3' 
_shelx_SHELXL_version_number      '2018/3' 
_chemical_name_systematic         ? 
_chemical_name_common             ? 
_chemical_melting_point           ? 
_chemical_formula_moiety          ? 
_chemical_formula_sum 
 'C24 H18 N3 O4 Ru0.50' 
_chemical_formula_weight          462.95 
  
loop_ 
 _atom_type_symbol 
 _atom_type_description 
 _atom_type_scat_dispersion_real 
 _atom_type_scat_dispersion_imag 
 _atom_type_scat_source 
 'C'  'C'   0.0033   0.0016 
 'International Tables Vol C Tables 4.2.6.8 and 6.1.1.4' 
 'H'  'H'   0.0000   0.0000 
 'International Tables Vol C Tables 4.2.6.8 and 6.1.1.4' 
 'N'  'N'   0.0061   0.0033 
 'International Tables Vol C Tables 4.2.6.8 and 6.1.1.4' 
 'O'  'O'   0.0106   0.0060 
 'International Tables Vol C Tables 4.2.6.8 and 6.1.1.4' 
 'Ru'  'Ru'  -1.2594   0.8363 
 'International Tables Vol C Tables 4.2.6.8 and 6.1.1.4' 
  
_space_group_crystal_system       monoclinic 
_space_group_IT_number            15 
_space_group_name_H-M_alt         'C 2/c' 
_space_group_name_Hall            '-C 2yc' 
  
_shelx_space_group_comment 
; 
The symmetry employed for this shelxl refinement is uniquely defined 
by the following loop, which should always be used as a source of 
symmetry information in preference to the above space-group names. 
They are only intended as comments. 
; 
  
loop_ 
 _space_group_symop_operation_xyz 
 'x, y, z' 
 '-x, y, -z+1/2' 
 'x+1/2, y+1/2, z' 
 '-x+1/2, y+1/2, -z+1/2' 
 '-x, -y, -z' 
 'x, -y, z-1/2' 
 '-x+1/2, -y+1/2, -z' 
 'x+1/2, -y+1/2, z-1/2' 
  
_cell_length_a                    15.7708(4) 
_cell_length_b                    17.0565(4) 
_cell_length_c                    14.3100(3) 
_cell_angle_alpha                 90 
_cell_angle_beta                  100.370(3) 
_cell_angle_gamma                 90 
_cell_volume                      3786.44(16) 
_cell_formula_units_Z             8 
_cell_measurement_temperature      298.0(7) 
_cell_measurement_reflns_used     8186 
_cell_measurement_theta_min       3.5490 
_cell_measurement_theta_max       29.0690 
  
_exptl_crystal_description        Parallelepiped 
_exptl_crystal_colour             Colourless 
_exptl_crystal_density_meas       ? 
_exptl_crystal_density_method     ? 
_exptl_crystal_density_diffrn     1.624 
_exptl_crystal_F_000              1896 
_exptl_transmission_factor_min    ? 
_exptl_transmission_factor_max    ? 
_exptl_crystal_size_max           0.50 
_exptl_crystal_size_mid           0.40 
_exptl_crystal_size_min           0.20 
_exptl_absorpt_coefficient_mu     0.485 
_shelx_estimated_absorpt_T_min    0.793 
_shelx_estimated_absorpt_T_max    0.909 
_exptl_absorpt_correction_type    multi-scan 
_exptl_absorpt_correction_T_min   0.76913 
_exptl_absorpt_correction_T_max   1.00000 
_exptl_absorpt_process_details     
; 
crysalispro 1.171.40.14e (rigaku oxford diffraction, 2018) 
empirical absorption correction using spherical harmonics, 
 implemented in scale3 abspack scaling algorithm. 
; 
_exptl_absorpt_special_details    ? 
_diffrn_ambient_temperature       298.0(7) 
_diffrn_radiation_wavelength      0.71073 
_diffrn_radiation_type            MoK\a 
_diffrn_source                    'fine-focus sealed x-ray tube' 
_diffrn_measurement_device_type   'xcalibur, sapphire3' 
_diffrn_measurement_method        '\w scans' 
_diffrn_detector_area_resol_mean  16.1048 
_diffrn_reflns_number             16475 
_diffrn_reflns_av_unetI/netI      0.0344 
_diffrn_reflns_av_R_equivalents   0.0436 
_diffrn_reflns_limit_h_min        -21 
_diffrn_reflns_limit_h_max        19 
_diffrn_reflns_limit_k_min        -23 
_diffrn_reflns_limit_k_max        23 
_diffrn_reflns_limit_l_min        -19 
_diffrn_reflns_limit_l_max        19 
_diffrn_reflns_theta_min          3.551 
_diffrn_reflns_theta_max          29.264 
_diffrn_reflns_theta_full         25.242 
_diffrn_measured_fraction_theta_max   0.885 
_diffrn_measured_fraction_theta_full  0.997 
_diffrn_reflns_Laue_measured_fraction_max    0.885 
_diffrn_reflns_Laue_measured_fraction_full   0.997 
_diffrn_reflns_point_group_measured_fraction_max   0.885 
_diffrn_reflns_point_group_measured_fraction_full  0.997 
_reflns_number_total              4576 
_reflns_number_gt                 4034 
_reflns_threshold_expression      'I > 2\s(I)' 
_reflns_Friedel_coverage          0.000 
_reflns_Friedel_fraction_max      . 
_reflns_Friedel_fraction_full     . 
  
_reflns_special_details 
; 
 Reflections were merged by SHELXL according to the crystal 
 class for the calculation of statistics and refinement. 
  
 _reflns_Friedel_fraction is defined as the number of unique 
 Friedel pairs measured divided by the number that would be 
 possible theoretically, ignoring centric projections and 
 systematic absences. 
; 
  
_computing_data_collection        'crysalispro 1.171.40.14e (rigaku od, 2018)' 
_computing_cell_refinement        'crysalispro 1.171.40.14e (rigaku od, 2018)' 
_computing_data_reduction         'crysalispro 1.171.40.14e (rigaku od, 2018)' 
_computing_structure_solution     'SHELXT - G.M.Sheldrick,Acta Crystallogr.A71(2015)3-8.' 
_computing_structure_refinement 'SHELXL-2018/3 (Sheldrick, 2018)' 
_computing_molecular_graphics     'ORTEX - P. McArdle, J.Appl.Cryst.,1995,28,65-65.' 
_computing_publication_material   'Oscail - P. McArdle, J.Appl.Cryst.,2017,50,320-326.' 
_refine_special_details           ? 
_refine_ls_structure_factor_coef  Fsqd 
_refine_ls_matrix_type            full 
_refine_ls_weighting_scheme       calc 
_refine_ls_weighting_details 
'w=1/[\s^2^(Fo^2^)+(0.0418P)^2^+5.5916P] where P=(Fo^2^+2Fc^2^)/3' 
_atom_sites_solution_primary      ? 
_atom_sites_solution_secondary    ? 
_atom_sites_solution_hydrogens    mixed 
_refine_ls_hydrogen_treatment     mixed 
_refine_ls_extinction_method      none 
_refine_ls_extinction_coef        . 
_refine_ls_number_reflns          4576 
_refine_ls_number_parameters      301 
_refine_ls_number_restraints      0 
_refine_ls_R_factor_all           0.0449 
_refine_ls_R_factor_gt            0.0366 
_refine_ls_wR_factor_ref          0.0974 
_refine_ls_wR_factor_gt           0.0906 
_refine_ls_goodness_of_fit_ref    1.148 
_refine_ls_restrained_S_all       1.148 
_refine_ls_shift/su_max           0.002 
_refine_ls_shift/su_mean          0.000 
  
loop_ 
 _atom_site_label 
 _atom_site_type_symbol 
 _atom_site_fract_x 
 _atom_site_fract_y 
 _atom_site_fract_z 
 _atom_site_U_iso_or_equiv 
 _atom_site_adp_type 
 _atom_site_occupancy 
 _atom_site_site_symmetry_order 
 _atom_site_calc_flag 
 _atom_site_refinement_flags_posn 
 _atom_site_refinement_flags_adp 
 _atom_site_refinement_flags_occupancy 
 _atom_site_disorder_assembly 
 _atom_site_disorder_group 
Ru Ru 0.000000 0.71504(2) 0.250000 0.01984(9) Uani 1 2 d S T P . . 
N2 N 0.10765(12) 0.71323(10) 0.19004(13) 0.0194(3) Uani 1 1 d . . . . . 
N1 N 0.05584(12) 0.80166(11) 0.34426(13) 0.0223(4) Uani 1 1 d . . . . . 
N3 N -0.05443(12) 0.63016(11) 0.15408(13) 0.0230(4) Uani 1 1 d . . . . . 
O1 O 0.40339(13) 0.75348(13) 0.11950(17) 0.0471(5) Uani 1 1 d . . . . . 
O2 O 0.35968(13) 0.64527(11) 0.03709(14) 0.0400(4) Uani 1 1 d . . . . . 
O3 O 0.57904(18) 0.72664(18) 0.1752(2) 0.0608(7) Uani 1 1 d . . . . . 
O4 O 0.7182(2) 0.7676(2) 0.0907(3) 0.0850(10) Uani 1 1 d . . . . . 
C1 C 0.03829(16) 0.80927(15) 0.43088(17) 0.0287(5) Uani 1 1 d . . . . . 
H1 H 0.017118 0.765807 0.458507 0.037 Uiso 1 1 calc R U . . . 
C2 C 0.04979(17) 0.87902(16) 0.48329(18) 0.0337(6) Uani 1 1 d . . . . . 
H2 H 0.041481 0.880380 0.545985 0.044 Uiso 1 1 calc R U . . . 
C3 C 0.07337(17) 0.94476(15) 0.44053(19) 0.0339(6) Uani 1 1 d . . . . . 
H3 H 0.076027 0.992818 0.471609 0.044 Uiso 1 1 calc R U . . . 
C4 C 0.09383(15) 0.93944(14) 0.34838(17) 0.0261(5) Uani 1 1 d . . . . . 
C5 C 0.11417(17) 1.00618(14) 0.29821(19) 0.0335(6) Uani 1 1 d . . . . . 
H5 H 0.111896 1.055820 0.324523 0.044 Uiso 1 1 calc R U . . . 
C6 C 0.13707(17) 0.99797(14) 0.2116(2) 0.0325(5) Uani 1 1 d . . . . . 
H6 H 0.146038 1.042168 0.176544 0.042 Uiso 1 1 calc R U . . . 
C7 C 0.14723(16) 0.92278(14) 0.17475(17) 0.0278(5) Uani 1 1 d . . . . . 
H7 H 0.167278 0.918078 0.117735 0.036 Uiso 1 1 calc R U . . . 
C8 C 0.12814(14) 0.85546(13) 0.22121(16) 0.0226(4) Uani 1 1 d . . . . . 
C9 C 0.09278(14) 0.86450(13) 0.30575(15) 0.0220(4) Uani 1 1 d . . . . . 
C10 C 0.15554(15) 0.77888(12) 0.18675(15) 0.0217(4) Uani 1 1 d . . . . . 
C11 C 0.23431(15) 0.77638(13) 0.15605(16) 0.0249(5) Uani 1 1 d . . . . . 
H11 H 0.268066 0.821332 0.159097 0.032 Uiso 1 1 calc R U . . . 
C12 C 0.26274(15) 0.70775(13) 0.12113(15) 0.0228(4) Uani 1 1 d . . . . . 
C13 C 0.21121(15) 0.64223(13) 0.11998(16) 0.0252(5) Uani 1 1 d . . . . . 
H13 H 0.227255 0.595819 0.093826 0.033 Uiso 1 1 calc R U . . . 
C14 C 0.13599(15) 0.64445(13) 0.15713(16) 0.0236(4) Uani 1 1 d . . . . . 
C15 C 0.08591(16) 0.57014(13) 0.15728(17) 0.0261(5) Uani 1 1 d . . . . . 
C16 C 0.13133(18) 0.50009(15) 0.1625(2) 0.0355(6) Uani 1 1 d . . . . . 
H16 H 0.191200 0.501352 0.177385 0.046 Uiso 1 1 calc R U . . . 
C17 C 0.0894(2) 0.42712(15) 0.1460(2) 0.0455(7) Uani 1 1 d . . . . . 
H17 H 0.121491 0.381088 0.153794 0.059 Uiso 1 1 calc R U . . . 
C18 C 0.0027(2) 0.42358(16) 0.1190(2) 0.0448(7) Uani 1 1 d . . . . . 
H18 H -0.024099 0.375593 0.103304 0.058 Uiso 1 1 calc R U . . . 
C19 C -0.04705(18) 0.49290(15) 0.11457(18) 0.0341(6) Uani 1 1 d . . . . . 
C20 C -0.13717(19) 0.49234(17) 0.08547(19) 0.0391(6) Uani 1 1 d . . . . . 
H20 H -0.165800 0.445546 0.067590 0.051 Uiso 1 1 calc R U . . . 
C21 C -0.18211(18) 0.56029(17) 0.08359(19) 0.0386(6) Uani 1 1 d . . . . . 
H21 H -0.240516 0.561868 0.057459 0.050 Uiso 1 1 calc R U . . . 
C22 C -0.13898(16) 0.62807(15) 0.12172(17) 0.0299(5) Uani 1 1 d . . . . . 
H22 H -0.170852 0.673606 0.124554 0.039 Uiso 1 1 calc R U . . . 
C23 C -0.00585(16) 0.56558(13) 0.14139(16) 0.0262(5) Uani 1 1 d . . . . . 
C24 C 0.34949(16) 0.70169(14) 0.08800(17) 0.0278(5) Uani 1 1 d . . . . . 
H1O3 H 0.527(3) 0.735(2) 0.156(3) 0.062(12) Uiso 1 1 d . . . . . 
H2O3 H 0.578(3) 0.735(3) 0.234(3) 0.074(13) Uiso 1 1 d . . . . . 
H1O4 H 0.666(4) 0.749(4) 0.119(4) 0.117(19) Uiso 1 1 d . . . . . 
H2O4 H 0.703(12) 0.735(10) 0.043(14) 0.44(11) Uiso 1 1 d . . . . . 
  
loop_ 
 _atom_site_aniso_label 
 _atom_site_aniso_U_11 
 _atom_site_aniso_U_22 
 _atom_site_aniso_U_33 
 _atom_site_aniso_U_23 
 _atom_site_aniso_U_13 
 _atom_site_aniso_U_12 
Ru 0.01893(13) 0.01567(13) 0.02526(14) 0.000 0.00485(9) 0.000 
N2 0.0191(8) 0.0148(8) 0.0240(9) -0.0020(6) 0.0034(7) -0.0008(7) 
N1 0.0215(9) 0.0200(9) 0.0253(9) 0.0001(7) 0.0038(7) 0.0024(7) 
N3 0.0217(9) 0.0212(9) 0.0263(9) 0.0006(7) 0.0044(7) -0.0019(7) 
O1 0.0294(10) 0.0438(12) 0.0710(14) -0.0088(11) 0.0173(10) -0.0085(9) 
O2 0.0416(11) 0.0371(10) 0.0465(11) -0.0041(8) 0.0218(9) 0.0061(9) 
O3 0.0418(14) 0.085(2) 0.0561(15) -0.0083(13) 0.0096(12) 0.0063(13) 
O4 0.0653(19) 0.110(3) 0.082(2) 0.0029(19) 0.0206(17) 0.0248(19) 
C1 0.0277(12) 0.0281(11) 0.0307(12) -0.0009(9) 0.0064(10) -0.0006(10) 
C2 0.0363(14) 0.0386(14) 0.0265(12) -0.0079(10) 0.0066(10) -0.0009(11) 
C3 0.0331(13) 0.0304(13) 0.0391(14) -0.0140(10) 0.0091(11) -0.0021(10) 
C4 0.0208(11) 0.0239(11) 0.0342(12) -0.0070(9) 0.0067(9) -0.0015(9) 
C5 0.0342(13) 0.0178(11) 0.0496(15) -0.0087(10) 0.0104(12) -0.0032(10) 
C6 0.0330(13) 0.0191(11) 0.0468(14) 0.0011(10) 0.0104(11) -0.0028(10) 
C7 0.0303(12) 0.0215(11) 0.0331(12) -0.0013(9) 0.0099(10) -0.0017(9) 
C8 0.0209(10) 0.0180(10) 0.0287(11) -0.0032(8) 0.0041(9) 0.0004(8) 
C9 0.0196(10) 0.0197(10) 0.0262(10) -0.0040(8) 0.0033(8) -0.0004(8) 
C10 0.0246(11) 0.0165(10) 0.0242(10) -0.0020(8) 0.0045(9) 0.0004(8) 
C11 0.0266(11) 0.0186(10) 0.0307(11) -0.0023(8) 0.0081(9) -0.0025(9) 
C12 0.0215(10) 0.0241(11) 0.0232(10) 0.0005(8) 0.0046(8) 0.0024(9) 
C13 0.0252(11) 0.0186(10) 0.0324(11) -0.0035(9) 0.0071(9) 0.0034(9) 
C14 0.0240(11) 0.0179(10) 0.0282(11) -0.0013(8) 0.0032(9) -0.0003(8) 
C15 0.0295(12) 0.0176(10) 0.0324(11) -0.0031(8) 0.0090(10) -0.0025(9) 
C16 0.0348(14) 0.0221(12) 0.0525(16) -0.0016(11) 0.0153(12) 0.0019(10) 
C17 0.0518(18) 0.0176(11) 0.072(2) -0.0044(12) 0.0240(16) 0.0002(12) 
C18 0.0570(18) 0.0211(12) 0.0604(18) -0.0109(12) 0.0218(15) -0.0117(12) 
C19 0.0417(15) 0.0263(12) 0.0367(13) -0.0081(10) 0.0134(12) -0.0103(11) 
C20 0.0404(15) 0.0366(14) 0.0408(14) -0.0115(11) 0.0091(12) -0.0193(12) 
C21 0.0301(13) 0.0473(16) 0.0366(14) -0.0071(11) 0.0012(11) -0.0136(12) 
C22 0.0249(12) 0.0338(13) 0.0306(12) 0.0000(10) 0.0041(10) -0.0028(10) 
C23 0.0314(12) 0.0206(10) 0.0278(11) -0.0033(8) 0.0086(9) -0.0057(9) 
C24 0.0254(12) 0.0279(12) 0.0317(12) 0.0068(9) 0.0094(10) 0.0043(9) 
  
_geom_special_details 
; 
 All esds (except the esd in the dihedral angle between two l.s. planes) 
 are estimated using the full covariance matrix.  The cell esds are taken 
 into account individually in the estimation of esds in distances, angles 
 and torsion angles; correlations between esds in cell parameters are only 
 used when they are defined by crystal symmetry.  An approximate (isotropic) 
 treatment of cell esds is used for estimating esds involving l.s. planes. 
; 
  
loop_ 
 _geom_bond_atom_site_label_1 
 _geom_bond_atom_site_label_2 
 _geom_bond_distance 
 _geom_bond_site_symmetry_2 
 _geom_bond_publ_flag 
Ru N2 2.0356(18) . ? 
Ru N2 2.0356(18) 2 ? 
Ru N3 2.0718(19) 2 ? 
Ru N3 2.0718(19) . ? 
Ru N1 2.0857(19) . ? 
Ru N1 2.0857(19) 2 ? 
N2 C10 1.356(3) . ? 
N2 C14 1.369(3) . ? 
N1 C1 1.324(3) . ? 
N1 C9 1.381(3) . ? 
N3 C22 1.331(3) . ? 
N3 C23 1.372(3) . ? 
O1 C24 1.252(3) . ? 
O2 C24 1.235(3) . ? 
O3 H1O3 0.83(4) . ? 
O3 H2O3 0.86(5) . ? 
O4 H1O4 1.04(7) . ? 
O4 H2O4 0.87(19) . ? 
C1 C2 1.401(3) . ? 
C1 H1 0.9300 . ? 
C2 C3 1.361(4) . ? 
C2 H2 0.9300 . ? 
C3 C4 1.416(3) . ? 
C3 H3 0.9300 . ? 
C4 C5 1.413(3) . ? 
C4 C9 1.415(3) . ? 
C5 C6 1.360(4) . ? 
C5 H5 0.9300 . ? 
C6 C7 1.406(3) . ? 
C6 H6 0.9300 . ? 
C7 C8 1.387(3) . ? 
C7 H7 0.9300 . ? 
C8 C9 1.429(3) . ? 
C8 C10 1.488(3) . ? 
C10 C11 1.391(3) . ? 
C11 C12 1.379(3) . ? 
C11 H11 0.9300 . ? 
C12 C13 1.380(3) . ? 
C12 C24 1.530(3) . ? 
C13 C14 1.385(3) . ? 
C13 H13 0.9300 . ? 
C14 C15 1.494(3) . ? 
C15 C16 1.388(3) . ? 
C15 C23 1.426(3) . ? 
C16 C17 1.409(4) . ? 
C16 H16 0.9300 . ? 
C17 C18 1.353(5) . ? 
C17 H17 0.9300 . ? 
C18 C19 1.414(4) . ? 
C18 H18 0.9300 . ? 
C19 C20 1.407(4) . ? 
C19 C23 1.420(3) . ? 
C20 C21 1.356(4) . ? 
C20 H20 0.9300 . ? 
C21 C22 1.401(4) . ? 
C21 H21 0.9300 . ? 
C22 H22 0.9300 . ? 
  
loop_ 
 _geom_angle_atom_site_label_1 
 _geom_angle_atom_site_label_2 
 _geom_angle_atom_site_label_3 
 _geom_angle 
 _geom_angle_site_symmetry_1 
 _geom_angle_site_symmetry_3 
 _geom_angle_publ_flag 
N2 Ru N2 178.26(9) . 2 ? 
N2 Ru N3 89.49(7) . 2 ? 
N2 Ru N3 89.30(7) 2 2 ? 
N2 Ru N3 89.29(7) . . ? 
N2 Ru N3 89.49(7) 2 . ? 
N3 Ru N3 91.35(10) 2 . ? 
N2 Ru N1 89.78(7) . . ? 
N2 Ru N1 91.45(7) 2 . ? 
N3 Ru N1 89.44(7) 2 . ? 
N3 Ru N1 178.79(7) . . ? 
N2 Ru N1 91.44(7) . 2 ? 
N2 Ru N1 89.78(7) 2 2 ? 
N3 Ru N1 178.79(7) 2 2 ? 
N3 Ru N1 89.44(7) . 2 ? 
N1 Ru N1 89.80(10) . 2 ? 
C10 N2 C14 118.50(19) . . ? 
C10 N2 Ru 120.94(14) . . ? 
C14 N2 Ru 120.45(14) . . ? 
C1 N1 C9 118.14(19) . . ? 
C1 N1 Ru 122.67(16) . . ? 
C9 N1 Ru 116.81(14) . . ? 
C22 N3 C23 118.7(2) . . ? 
C22 N3 Ru 121.26(16) . . ? 
C23 N3 Ru 118.29(15) . . ? 
H1O3 O3 H2O3 95(4) . . ? 
H1O4 O4 H2O4 89(10) . . ? 
N1 C1 C2 123.8(2) . . ? 
N1 C1 H1 118.1 . . ? 
C2 C1 H1 118.1 . . ? 
C3 C2 C1 118.6(2) . . ? 
C3 C2 H2 120.7 . . ? 
C1 C2 H2 120.7 . . ? 
C2 C3 C4 119.5(2) . . ? 
C2 C3 H3 120.2 . . ? 
C4 C3 H3 120.2 . . ? 
C5 C4 C9 119.6(2) . . ? 
C5 C4 C3 122.2(2) . . ? 
C9 C4 C3 118.2(2) . . ? 
C6 C5 C4 120.1(2) . . ? 
C6 C5 H5 119.9 . . ? 
C4 C5 H5 119.9 . . ? 
C5 C6 C7 120.1(2) . . ? 
C5 C6 H6 119.9 . . ? 
C7 C6 H6 119.9 . . ? 
C8 C7 C6 121.8(2) . . ? 
C8 C7 H7 119.1 . . ? 
C6 C7 H7 119.1 . . ? 
C7 C8 C9 117.9(2) . . ? 
C7 C8 C10 117.8(2) . . ? 
C9 C8 C10 123.8(2) . . ? 
N1 C9 C4 120.1(2) . . ? 
N1 C9 C8 120.74(19) . . ? 
C4 C9 C8 119.1(2) . . ? 
N2 C10 C11 121.35(19) . . ? 
N2 C10 C8 121.1(2) . . ? 
C11 C10 C8 117.44(19) . . ? 
C12 C11 C10 120.5(2) . . ? 
C12 C11 H11 119.7 . . ? 
C10 C11 H11 119.7 . . ? 
C11 C12 C13 117.5(2) . . ? 
C11 C12 C24 122.5(2) . . ? 
C13 C12 C24 119.9(2) . . ? 
C12 C13 C14 121.1(2) . . ? 
C12 C13 H13 119.5 . . ? 
C14 C13 H13 119.5 . . ? 
N2 C14 C13 120.7(2) . . ? 
N2 C14 C15 121.4(2) . . ? 
C13 C14 C15 117.8(2) . . ? 
C16 C15 C23 117.4(2) . . ? 
C16 C15 C14 117.6(2) . . ? 
C23 C15 C14 124.6(2) . . ? 
C15 C16 C17 121.9(3) . . ? 
C15 C16 H16 119.0 . . ? 
C17 C16 H16 119.0 . . ? 
C18 C17 C16 120.5(3) . . ? 
C18 C17 H17 119.8 . . ? 
C16 C17 H17 119.8 . . ? 
C17 C18 C19 120.0(2) . . ? 
C17 C18 H18 120.0 . . ? 
C19 C18 H18 120.0 . . ? 
C20 C19 C18 122.0(2) . . ? 
C20 C19 C23 118.3(2) . . ? 
C18 C19 C23 119.6(3) . . ? 
C21 C20 C19 119.8(2) . . ? 
C21 C20 H20 120.1 . . ? 
C19 C20 H20 120.1 . . ? 
C20 C21 C22 118.8(2) . . ? 
C20 C21 H21 120.6 . . ? 
C22 C21 H21 120.6 . . ? 
N3 C22 C21 122.9(2) . . ? 
N3 C22 H22 118.5 . . ? 
C21 C22 H22 118.5 . . ? 
N3 C23 C19 119.8(2) . . ? 
N3 C23 C15 120.6(2) . . ? 
C19 C23 C15 119.5(2) . . ? 
O2 C24 O1 127.6(2) . . ? 
O2 C24 C12 117.0(2) . . ? 
O1 C24 C12 115.3(2) . . ? 
  
loop_ 
 _geom_torsion_atom_site_label_1 
 _geom_torsion_atom_site_label_2 
 _geom_torsion_atom_site_label_3 
 _geom_torsion_atom_site_label_4 
 _geom_torsion 
 _geom_torsion_site_symmetry_1 
 _geom_torsion_site_symmetry_2 
 _geom_torsion_site_symmetry_3 
 _geom_torsion_site_symmetry_4 
 _geom_torsion_publ_flag 
C9 N1 C1 C2 4.3(4) . . . . ? 
Ru N1 C1 C2 -157.6(2) . . . . ? 
N1 C1 C2 C3 5.8(4) . . . . ? 
C1 C2 C3 C4 -6.2(4) . . . . ? 
C2 C3 C4 C5 176.5(3) . . . . ? 
C2 C3 C4 C9 -2.9(4) . . . . ? 
C9 C4 C5 C6 -3.5(4) . . . . ? 
C3 C4 C5 C6 177.1(3) . . . . ? 
C4 C5 C6 C7 -5.0(4) . . . . ? 
C5 C6 C7 C8 5.0(4) . . . . ? 
C6 C7 C8 C9 3.5(4) . . . . ? 
C6 C7 C8 C10 -169.2(2) . . . . ? 
C1 N1 C9 C4 -13.8(3) . . . . ? 
Ru N1 C9 C4 149.20(17) . . . . ? 
C1 N1 C9 C8 168.0(2) . . . . ? 
Ru N1 C9 C8 -29.0(3) . . . . ? 
C5 C4 C9 N1 -166.3(2) . . . . ? 
C3 C4 C9 N1 13.1(3) . . . . ? 
C5 C4 C9 C8 12.0(3) . . . . ? 
C3 C4 C9 C8 -168.6(2) . . . . ? 
C7 C8 C9 N1 166.4(2) . . . . ? 
C10 C8 C9 N1 -21.4(3) . . . . ? 
C7 C8 C9 C4 -11.9(3) . . . . ? 
C10 C8 C9 C4 160.4(2) . . . . ? 
C14 N2 C10 C11 -3.8(3) . . . . ? 
Ru N2 C10 C11 172.48(16) . . . . ? 
C14 N2 C10 C8 179.9(2) . . . . ? 
Ru N2 C10 C8 -3.9(3) . . . . ? 
C7 C8 C10 N2 -146.2(2) . . . . ? 
C9 C8 C10 N2 41.5(3) . . . . ? 
C7 C8 C10 C11 37.3(3) . . . . ? 
C9 C8 C10 C11 -135.0(2) . . . . ? 
N2 C10 C11 C12 5.0(3) . . . . ? 
C8 C10 C11 C12 -178.5(2) . . . . ? 
C10 C11 C12 C13 -1.4(3) . . . . ? 
C10 C11 C12 C24 -179.0(2) . . . . ? 
C11 C12 C13 C14 -3.3(3) . . . . ? 
C24 C12 C13 C14 174.4(2) . . . . ? 
C10 N2 C14 C13 -1.0(3) . . . . ? 
Ru N2 C14 C13 -177.22(16) . . . . ? 
C10 N2 C14 C15 -179.1(2) . . . . ? 
Ru N2 C14 C15 4.6(3) . . . . ? 
C12 C13 C14 N2 4.6(3) . . . . ? 
C12 C13 C14 C15 -177.2(2) . . . . ? 
N2 C14 C15 C16 -153.2(2) . . . . ? 
C13 C14 C15 C16 28.6(3) . . . . ? 
N2 C14 C15 C23 34.5(3) . . . . ? 
C13 C14 C15 C23 -143.7(2) . . . . ? 
C23 C15 C16 C17 4.6(4) . . . . ? 
C14 C15 C16 C17 -168.3(3) . . . . ? 
C15 C16 C17 C18 3.8(5) . . . . ? 
C16 C17 C18 C19 -5.1(5) . . . . ? 
C17 C18 C19 C20 179.0(3) . . . . ? 
C17 C18 C19 C23 -1.9(4) . . . . ? 
C18 C19 C20 C21 179.2(3) . . . . ? 
C23 C19 C20 C21 0.1(4) . . . . ? 
C19 C20 C21 C22 -7.7(4) . . . . ? 
C23 N3 C22 C21 6.5(3) . . . . ? 
Ru N3 C22 C21 -158.3(2) . . . . ? 
C20 C21 C22 N3 4.7(4) . . . . ? 
C22 N3 C23 C19 -14.2(3) . . . . ? 
Ru N3 C23 C19 151.01(18) . . . . ? 
C22 N3 C23 C15 167.4(2) . . . . ? 
Ru N3 C23 C15 -27.4(3) . . . . ? 
C20 C19 C23 N3 11.1(4) . . . . ? 
C18 C19 C23 N3 -168.1(2) . . . . ? 
C20 C19 C23 C15 -170.6(2) . . . . ? 
C18 C19 C23 C15 10.3(4) . . . . ? 
C16 C15 C23 N3 166.9(2) . . . . ? 
C14 C15 C23 N3 -20.7(3) . . . . ? 
C16 C15 C23 C19 -11.4(3) . . . . ? 
C14 C15 C23 C19 160.9(2) . . . . ? 
C11 C12 C24 O2 -162.5(2) . . . . ? 
C13 C12 C24 O2 19.9(3) . . . . ? 
C11 C12 C24 O1 20.4(3) . . . . ? 
C13 C12 C24 O1 -157.2(2) . . . . ? 
  
loop_ 
 _geom_hbond_atom_site_label_D 
 _geom_hbond_atom_site_label_H 
 _geom_hbond_atom_site_label_A 
 _geom_hbond_distance_DH 
 _geom_hbond_distance_HA 
 _geom_hbond_distance_DA 
 _geom_hbond_angle_DHA 
 _geom_hbond_site_symmetry_A 
 _geom_hbond_publ_flag 
C2 H2 O3  0.93 2.59 3.248(4) 128.1 8_466 yes 
C22 H22 O4  0.93 2.36 3.252(4) 161.0 1_455 yes 
O3 H1O3 O1  0.83(4) 1.95(4) 2.779(3) 177(4) . yes 
O3 H2O3 O1  0.86(5) 2.08(5) 2.937(4) 170(4) 2_655 yes 
O4 H1O4 O3  1.04(7) 1.75(7) 2.779(5) 173(5) . yes 
O4 H2O4 O4  0.87(19) 2.47(18) 3.008(7) 120(13) 7_665 yes 
  
_refine_diff_density_max    1.260 
_refine_diff_density_min   -0.734 
_refine_diff_density_rms    0.080 
  
_shelx_res_file 
; 
TITL sh1005_a.res in C2/c 
    sh1005.res 
    created by SHELXL-2018/3 at 10:53:26 on 12-Dec-2021 
REM Old TITL sh1005 in Cc 
REM SHELXT solution in C2/c: R1 0.091, Rweak 0.117, Alpha 0.026 
REM <I/s>   0.924 for  130 systematic absences,  Orientation as input 
REM Formula found by SHELXT:  C48 N12 O2 Ru 
CELL  0.71073  15.77080  17.05650  14.31000  90.00000 100.37000  90.00000 
ZERR    8.000   0.0004   0.0004   0.0003    0.000    0.003    0.000 
REM SG 15 8 4 C2/c C12/c1 PG2/m Monoclinic 
LATT 7 
REM SG  ASUN  1  .5 .5 .5 
REM SG  ORGN  at Inv.cen.on c glide 
SYMM -X,Y,0.5-Z 
SFAC C H N O Ru 
UNIT 192 144 24 32 4 
FMAP 2 
PLAN -32 
BOND $H 
L.S. 12 
SIZE    0.50  0.40  0.20 
ACTA 
CONF 
EQIV $2 x-1/2, -y+3/2, z+1/2 
HTAB C2 O3_$2 
EQIV $3 x-1, y, z 
HTAB C22 O4_$3 
HTAB O3 O1 
EQIV $4 -x+1, y, -z+1/2 
HTAB O3 O1_$4 
HTAB O4 O3 
EQIV $5 -x+3/2, -y+3/2, -z 
HTAB O4 O4_$5 
LIST 4 
WGHT    0.041800    5.591600 
FVAR       2.23987 
RU    5    0.000000    0.715042    0.250000    10.50000    0.01893    0.01567 = 
         0.02526    0.00000    0.00485    0.00000 
N2    3    0.107647    0.713235    0.190045    11.00000    0.01908    0.01480 = 
         0.02404   -0.00203    0.00339   -0.00076 
N1    3    0.055837    0.801662    0.344258    11.00000    0.02154    0.01998 = 
         0.02530    0.00005    0.00377    0.00238 
N3    3   -0.054428    0.630165    0.154081    11.00000    0.02172    0.02116 = 
         0.02626    0.00059    0.00440   -0.00192 
O1    4    0.403393    0.753475    0.119497    11.00000    0.02944    0.04381 = 
         0.07102   -0.00882    0.01729   -0.00846 
O2    4    0.359678    0.645265    0.037090    11.00000    0.04156    0.03714 = 
         0.04649   -0.00406    0.02183    0.00611 
O3    4    0.579040    0.726640    0.175209    11.00000    0.04178    0.08469 = 
         0.05609   -0.00833    0.00962    0.00630 
O4    4    0.718197    0.767623    0.090738    11.00000    0.06533    0.11004 = 
         0.08222    0.00286    0.02064    0.02481 
C1    1    0.038291    0.809272    0.430883    11.00000    0.02774    0.02806 = 
         0.03074   -0.00086    0.00640   -0.00057 
AFIX  43 
H1    2    0.017118    0.765807    0.458507    11.00000   -1.30000 
AFIX   0 
C2    1    0.049788    0.879020    0.483291    11.00000    0.03625    0.03863 = 
         0.02651   -0.00786    0.00657   -0.00094 
AFIX  43 
H2    2    0.041481    0.880380    0.545985    11.00000   -1.30000 
AFIX   0 
C3    1    0.073371    0.944755    0.440528    11.00000    0.03311    0.03040 = 
         0.03910   -0.01403    0.00914   -0.00214 
AFIX  43 
H3    2    0.076027    0.992818    0.471609    11.00000   -1.30000 
AFIX   0 
C4    1    0.093832    0.939444    0.348383    11.00000    0.02076    0.02390 = 
         0.03418   -0.00696    0.00669   -0.00154 
C5    1    0.114174    1.006175    0.298214    11.00000    0.03416    0.01781 = 
         0.04965   -0.00871    0.01039   -0.00325 
AFIX  43 
H5    2    0.111896    1.055820    0.324523    11.00000   -1.30000 
AFIX   0 
C6    1    0.137073    0.997966    0.211554    11.00000    0.03297    0.01908 = 
         0.04679    0.00108    0.01039   -0.00284 
AFIX  43 
H6    2    0.146038    1.042168    0.176544    11.00000   -1.30000 
AFIX   0 
C7    1    0.147230    0.922777    0.174749    11.00000    0.03034    0.02153 = 
         0.03311   -0.00135    0.00992   -0.00174 
AFIX  43 
H7    2    0.167278    0.918078    0.117735    11.00000   -1.30000 
AFIX   0 
C8    1    0.128145    0.855463    0.221215    11.00000    0.02092    0.01798 = 
         0.02867   -0.00325    0.00415    0.00036 
C9    1    0.092775    0.864505    0.305747    11.00000    0.01963    0.01974 = 
         0.02617   -0.00403    0.00325   -0.00036 
C10   1    0.155535    0.778880    0.186752    11.00000    0.02458    0.01653 = 
         0.02416   -0.00204    0.00452    0.00042 
C11   1    0.234309    0.776377    0.156049    11.00000    0.02662    0.01857 = 
         0.03069   -0.00233    0.00812   -0.00249 
AFIX  43 
H11   2    0.268066    0.821332    0.159097    11.00000   -1.30000 
AFIX   0 
C12   1    0.262736    0.707749    0.121125    11.00000    0.02146    0.02406 = 
         0.02322    0.00047    0.00456    0.00241 
C13   1    0.211206    0.642231    0.119979    11.00000    0.02521    0.01861 = 
         0.03236   -0.00347    0.00709    0.00337 
AFIX  43 
H13   2    0.227255    0.595819    0.093826    11.00000   -1.30000 
AFIX   0 
C14   1    0.135994    0.644453    0.157127    11.00000    0.02401    0.01795 = 
         0.02816   -0.00129    0.00321   -0.00032 
C15   1    0.085909    0.570138    0.157276    11.00000    0.02952    0.01763 = 
         0.03239   -0.00309    0.00902   -0.00251 
C16   1    0.131329    0.500092    0.162536    11.00000    0.03476    0.02208 = 
         0.05247   -0.00159    0.01527    0.00188 
AFIX  43 
H16   2    0.191200    0.501352    0.177385    11.00000   -1.30000 
AFIX   0 
C17   1    0.089388    0.427120    0.146037    11.00000    0.05183    0.01760 = 
         0.07186   -0.00439    0.02396    0.00018 
AFIX  43 
H17   2    0.121491    0.381088    0.153794    11.00000   -1.30000 
AFIX   0 
C18   1    0.002718    0.423577    0.118983    11.00000    0.05699    0.02108 = 
         0.06044   -0.01086    0.02183   -0.01174 
AFIX  43 
H18   2   -0.024099    0.375593    0.103304    11.00000   -1.30000 
AFIX   0 
C19   1   -0.047053    0.492903    0.114570    11.00000    0.04174    0.02630 = 
         0.03669   -0.00807    0.01342   -0.01025 
C20   1   -0.137166    0.492342    0.085470    11.00000    0.04044    0.03659 = 
         0.04082   -0.01147    0.00906   -0.01925 
AFIX  43 
H20   2   -0.165800    0.445546    0.067590    11.00000   -1.30000 
AFIX   0 
C21   1   -0.182114    0.560290    0.083591    11.00000    0.03008    0.04726 = 
         0.03661   -0.00710    0.00122   -0.01364 
AFIX  43 
H21   2   -0.240516    0.561868    0.057459    11.00000   -1.30000 
AFIX   0 
C22   1   -0.138984    0.628066    0.121725    11.00000    0.02490    0.03376 = 
         0.03062    0.00004    0.00414   -0.00277 
AFIX  43 
H22   2   -0.170852    0.673606    0.124554    11.00000   -1.30000 
AFIX   0 
C23   1   -0.005850    0.565578    0.141393    11.00000    0.03144    0.02063 = 
         0.02783   -0.00329    0.00858   -0.00567 
C24   1    0.349488    0.701686    0.087996    11.00000    0.02544    0.02791 = 
         0.03173    0.00683    0.00943    0.00433 
H1O3  2    0.527142    0.735382    0.156500    11.00000    0.06178 
H2O3  2    0.577521    0.735307    0.234146    11.00000    0.07380 
H1O4  2    0.665519    0.748724    0.118896    11.00000    0.11694 
H2O4  2    0.702756    0.735364    0.043382    11.00000    0.44373 
HKLF 4 
  
  
  
  
REM  sh1005_a.res in C2/c 
REM wR2 = 0.0974, GooF = S = 1.148, Restrained GooF = 1.148 for all data 
REM R1 = 0.0366 for 4034 Fo > 4sig(Fo) and 0.0449 for all 4576 data 
REM 301 parameters refined using 0 restraints 
  
END 
  
WGHT      0.0418      5.5944 
  
REM Highest difference peak  1.260,  deepest hole -0.734,  1-sigma level  0.080 
Q1    1  -0.0251  0.7133  0.3010  11.00000  0.05    1.26 
Q2    1   0.0951  0.9362  0.3999  11.00000  0.05    0.47 
Q3    1   0.3055  0.7012  0.1006  11.00000  0.05    0.47 
Q4    1   0.0981  0.8564  0.2569  11.00000  0.05    0.43 
Q5    1  -0.0200  0.8512  0.2582  11.00000  0.05    0.41 
Q6    1   0.1962  0.7697  0.1870  11.00000  0.05    0.41 
Q7    1   0.1426  0.9873  0.2648  11.00000  0.05    0.38 
Q8    1   0.1294  0.8592  0.2736  11.00000  0.05    0.37 
Q9    1   0.0576  0.9402  0.3839  11.00000  0.05    0.37 
Q10   1   0.1031  1.0001  0.2401  11.00000  0.05    0.34 
Q11   1   0.1720  0.6484  0.1310  11.00000  0.05    0.33 
Q12   1  -0.0873  0.4896  0.0652  11.00000  0.05    0.33 
Q13   1   0.1184  0.8887  0.1947  11.00000  0.05    0.33 
Q14   1   0.0402  0.5637  0.1655  11.00000  0.05    0.32 
Q15   1   0.0447  0.4381  0.1059  11.00000  0.05    0.32 
Q16   1  -0.1011  0.4901  0.1407  11.00000  0.05    0.32 
Q17   1  -0.0292  0.8168  0.1188  11.00000  0.05    0.30 
Q18   1   0.1314  0.8210  0.1995  11.00000  0.05    0.29 
Q19   1   0.2353  0.6793  0.1271  11.00000  0.05    0.29 
Q20   1   0.3829  0.7708  0.0576  11.00000  0.05    0.29 
Q21   1  -0.1411  0.7473  0.2906  11.00000  0.05    0.29 
Q22   1   0.0030  0.8813  0.5371  11.00000  0.05    0.27 
Q23   1  -0.1027  0.6197  0.1632  11.00000  0.05    0.27 
Q24   1  -0.0276  0.6045  0.1379  11.00000  0.05    0.27 
Q25   1   0.0112  0.7608  0.4347  11.00000  0.05    0.27 
Q26   1  -0.1166  0.6791  0.3438  11.00000  0.05    0.27 
Q27   1  -0.0389  0.7632  0.1776  11.00000  0.05    0.26 
Q28   1   0.0995  0.4661  0.1638  11.00000  0.05    0.26 
Q29   1   0.1543  0.8967  0.2196  11.00000  0.05    0.26 
Q30   1   0.0393  0.9210  0.4531  11.00000  0.05    0.26 
Q31   1   0.1058  0.5325  0.1575  11.00000  0.05    0.26 
Q32   1   0.1188  0.9019  0.3455  11.00000  0.05    0.26 
; 
_shelx_res_checksum   21793 
  
_shelx_hkl_file 
; 
 -21  -1   2 1812.07 475.802   5 
 -21   1   3 9754.14 957.093   5 
 -21  -1   3 10059.2 939.045   5 
 -21  -1   4 1221.64 385.624   5 
 -21   1   4 928.755 383.382   5 
 -21  -1   5 3165.58 536.131   5 
 -21   1   5 2880.17 541.437   5 
 -21   1   6 568.788 310.072   5 
 -21   1   6-106.153 265.528   2 
 -21  -1   6 26.8768 252.390   2 
 -21   1   7-87.0344 285.092   5 
 -21  -3   2 4125.22 626.218   5 
 -21  -3   3 2878.52 526.105   5 
 -21  -3   6 3003.51 548.564   2 
 -20   0   0 27732.6 1622.37   5 
 -20   0   1 1694.93 492.042   5 
 -20   0   2 4980.51 660.129   5 
 -20   0   3-42.4408 277.718   5 
 -20   0   4 13379.1 1051.56   5 
 -20   0   5 842.543 354.795   2 
 -20   0   5 1028.89 394.828   5 
 -20   0   6 2433.45 480.105   5 
 -20   0   6 2680.23 479.223   2 
 -20   0   7-157.166 242.554   5 
 -20   0   7-244.945 309.227   2 
 -20   0   8 1355.64 379.708   2 
 -20  -2   0 11198.6 1009.63   5 
 -20   2   0 10891.5 1000.45   5 
 -20  -2   1 1438.08 429.836   5 
 -20   2   1 1419.08 463.047   5 
 -20   2   2 2115.08 492.261   5 
 -20  -2   2 1694.73 410.933   5 
 -20   2   3 2144.74 489.907   5 
 -20  -2   3 2460.25 470.840   5 
 -20  -2   4 3400.72 524.094   5 
 -20   2   4 3227.83 566.962   5 
 -20  -2   5 8614.32 799.237   5 
 -20  -2   5 7690.61 786.513   2 
 -20   2   5 7567.24 799.321   2 
 -20   2   5 9157.64 887.624   5 
 -20  -2   6 5527.38 696.440   2 
 -20   2   6 5807.64 714.134   2 
 -20   2   6 5700.38 720.889   5 
 -20  -2   7 3378.99 582.209   2 
 -20   2   7 3423.21 590.649   2 
 -20   2   7 4147.15 616.545   5 
 -20   2   8 1065.85 373.937   5 
 -20   2   8 643.747 292.726   2 
 -20  -2   8 1100.08 363.454   2 
 -20   4   2 5766.57 792.325   5 
 -20   4   3-17.7723 285.730   5 
 -20  -4   3 696.280 321.509   5 
 -20   4   4 4640.20 691.267   5 
 -20   4   5 6497.69 798.324   5 
 -20  -4   5 5008.08 673.081   2 
 -20   4   5 4812.58 641.585   2 
 -20  -4   6 12947.7 1088.38   2 
 -20   4   6 12483.4 1067.27   2 
 -20   4   7 18352.9 1315.32   2 
 -20  -4   7 18881.7 1340.25   2 
 -20   4   8 5523.73 745.606   5 
 -20   4   9 1593.31 442.642   5 
 -20  -6   5 8233.36 864.062   2 
 -20   6   6 802.426 342.799   2 
 -20  -6   6 1425.24 435.859   2 
 -20  -8   5 6237.96 793.619   2 
 -19  -1  -2 333.436 289.828   5 
 -19   1  -2 433.578 363.726   5 
 -19   1  -1 11723.0 1020.13   5 
 -19  -1  -1 10851.3 968.186   5 
 -19   1   0 755.157 378.668   5 
 -19  -1   0 580.566 336.371   5 
 -19   1   1 21058.8 1332.97   5 
 -19  -1   1 21077.7 1305.44   5 
 -19   1   2 2505.49 551.222   5 
 -19  -1   2 2733.58 528.368   5 
 -19  -1   3 13934.6 1034.21   5 
 -19   1   3 13921.5 1069.67   5 
 -19  -1   4 1507.28 383.918   2 
 -19   1   4 1332.93 342.819   2 
 -19   1   4 1561.81 432.556   5 
 -19  -1   4 2310.97 481.405   5 
 -19   1   5 1345.56 383.250   5 
 -19  -1   5 862.735 318.045   2 
 -19  -1   5 1861.92 416.780   5 
 -19   1   5 1300.09 339.582   2 
 -19   1   6 840.367 335.275   5 
 -19  -1   6 817.201 291.590   5 
 -19  -1   6 606.766 266.051   2 
 -19   1   6 559.179 238.459   2 
 -19  -1   7 435.077 247.588   2 
 -19   1   7 962.419 347.562   5 
 -19   1   7 704.802 308.910   2 
 -19  -1   7 704.439 281.823   5 
 -19   1   8-262.914 282.479   2 
 -19  -1   8-273.833 319.862   2 
 -19   1   8 195.174 255.832   5 
 -19  -1   9 7072.31 831.845   2 
 -19   1   9 7891.68 872.360   2 
 -19   3  -2 2179.11 499.662   5 
 -19   3  -1 9697.40 953.762   5 
 -19  -3   0 8914.26 874.251   5 
 -19   3   0 8558.36 915.368   5 
 -19  -3   1 14512.4 1074.30   5 
 -19   3   1 15210.9 1183.45   5 
 -19  -3   2 12656.7 990.070   5 
 -19   3   2 13171.2 1097.64   5 
 -19   3   3 13147.7 1084.00   5 
 -19  -3   3 12047.6 946.917   5 
 -19  -3   4 2344.86 435.655   2 
 -19   3   4 1735.12 457.030   5 
 -19  -3   4 2586.75 458.154   5 
 -19   3   4 1983.92 407.686   2 
 -19  -3   5 3164.84 473.948   5 
 -19  -3   5 4000.30 594.952   2 
 -19   3   5 3956.16 612.829   5 
 -19   3   5 3076.27 500.916   2 
 -19  -3   6 12018.1 1002.20   2 
 -19   3   6 11618.5 994.453   2 
 -19   3   7 3187.27 586.376   2 
 -19  -3   7 3482.09 595.161   2 
 -19   3   7 4473.33 649.142   5 
 -19   3   8 7241.95 786.318   5 
 -19   3   8 6070.50 768.076   2 
 -19  -3   8 6653.03 790.640   2 
 -19   3   9 8002.54 824.176   5 
 -19   3   9 6240.61 783.029   2 
 -19  -3   9 5727.16 746.025   2 
 -19   5   0 9593.50 970.495   5 
 -19   5   1 6621.37 829.609   5 
 -19   5   2 4399.61 683.991   5 
 -19   5   3 15856.0 1224.24   5 
 -19   5   4 2796.71 586.011   5 
 -19   5   4 2953.87 514.766   2 
 -19  -5   4 3369.51 561.276   2 
 -19   5   5 90.7597 281.055   5 
 -19   5   5 500.686 267.363   2 
 -19  -5   5 332.932 231.261   2 
 -19  -5   6 4783.04 655.013   2 
 -19   5   6 5846.83 744.792   5 
 -19   5   6 4971.90 664.799   2 
 -19   5   7 2349.48 512.840   2 
 -19  -5   7 2493.32 528.090   2 
 -19   5   7 3413.78 631.752   5 
 -19   5   8 11250.9 1032.24   2 
 -19  -5   8 11334.9 1036.23   2 
 -19   7   2 14706.8 1220.06   5 
 -19   7   3 1260.81 479.035   5 
 -19   7   4 4082.66 663.415   5 
 -19   7   4 3506.36 544.905   2 
 -19  -7   4 2907.27 510.748   2 
 -19   7   5 534.643 381.913   5 
 -19   7   5-184.510 283.108   2 
 -19  -7   5-39.3804 288.548   2 
 -19   7   6 71.4410 304.913   5 
 -19  -7   6-71.0887 268.606   2 
 -19   7   6 31.7770 260.610   2 
 -19  -7   7-218.129 329.432   2 
 -19   7   7-297.937 355.120   2 
 -19  -9   4 1895.97 452.157   2 
 -19   9   5 1021.57 312.519   2 
 -19  -9   5 1332.12 414.832   2 
 -19   9   6 6079.47 767.767   2 
 -19  -9   6 6278.76 816.205   2 
 -19 -11   4 4462.59 688.935   2 
 -18   0  -3-34.0132 284.007   5 
 -18   0  -2 14735.2 1124.59   5 
 -18   0  -1 9.80658 287.468   5 
 -18   0   0 5587.86 668.711   5 
 -18   0   1-576.553 358.345   5 
 -18   0   2 8646.19 712.902   2 
 -18   0   2 8778.11 815.925   5 
 -18   0   3 286.480 327.410   5 
 -18   0   3 561.893 258.560   2 
 -18   0   4 9418.03 824.194   5 
 -18   0   4 7890.99 745.437   2 
 -18   0   5-27.0917 236.274   2 
 -18   0   5 390.061 309.592   5 
 -18   0   6 6965.50 728.316   2 
 -18   0   6 7943.30 769.360   5 
 -18   0   7 530.884 303.761   5 
 -18   0   7-180.665 273.696   2 
 -18   0   8 21973.8 1239.84   5 
 -18   0   8 18028.0 1265.17   2 
 -18   0   9 473.266 348.453   2 
 -18   0  10 4097.85 636.463   2 
 -18   2  -4 1788.45 469.372   5 
 -18   2  -3 1383.30 434.330   5 
 -18   2  -2 18182.9 1260.99   5 
 -18  -2  -1 622.600 363.657   5 
 -18   2  -1 652.488 355.718   5 
 -18  -2   0 17411.5 1166.22   5 
 -18   2   0 18779.4 1266.70   5 
 -18  -2   1 7572.63 786.935   5 
 -18   2   1 7149.15 797.222   5 
 -18  -2   2 7958.39 776.598   5 
 -18   2   2 8398.36 844.968   5 
 -18  -2   2 7523.86 682.951   2 
 -18   2   3 12994.1 1032.24   5 
 -18  -2   3 11956.6 907.612   5 
 -18   2   3 11659.5 876.974   2 
 -18  -2   3 10582.4 842.581   2 
 -18   2   4 13618.7 983.534   2 
 -18   2   4 14830.3 1071.02   5 
 -18  -2   4 14054.9 1000.81   5 
 -18  -2   4 12940.6 940.420   2 
 -18   2   5 1811.64 411.376   2 
 -18  -2   5 2018.83 433.150   2 
 -18  -2   5 2126.33 433.898   5 
 -18   2   5 2528.38 498.924   5 
 -18  -2   6 4463.33 530.704   5 
 -18   2   6 3923.12 551.386   2 
 -18  -2   6 4123.05 557.294   2 
 -18   2   6 4870.48 623.114   5 
 -18   2   7 825.124 302.459   2 
 -18  -2   7 1216.93 306.165   2 
 -18  -2   7 1391.09 323.973   5 
 -18   2   8 2808.14 506.484   2 
 -18  -2   8 3487.94 558.933   2 
 -18  -2   9 3031.94 560.107   2 
 -18   2   9 2810.03 532.272   2 
 -18  -2  10 14055.0 1156.21   2 
 -18   2  10 14758.4 1193.61   2 
 -18   4  -3 8395.47 911.203   5 
 -18   4  -2 8817.66 931.873   5 
 -18   4  -1 2763.54 556.770   5 
 -18   4   0 8636.78 900.861   5 
 -18   4   1 4198.19 652.946   5 
 -18  -4   1 3814.27 562.724   5 
 -18   4   2 3812.51 620.354   5 
 -18  -4   2 3999.39 551.203   5 
 -18  -4   2 3712.90 514.067   2 
 -18  -4   3 9938.63 797.447   5 
 -18  -4   3 10046.6 828.224   2 
 -18   4   3 11197.4 979.707   5 
 -18   4   3 9779.00 801.154   2 
 -18   4   4 8480.18 863.520   5 
 -18   4   4 6891.79 702.560   2 
 -18  -4   4 8098.83 718.974   5 
 -18  -4   4 7592.90 758.170   2 
 -18   4   5 15751.0 1159.16   5 
 -18  -4   5 12503.5 987.915   2 
 -18  -4   5 13146.2 895.240   5 
 -18   4   5 13186.3 1001.72   2 
 -18   4   6 17438.4 1193.53   2 
 -18  -4   6 17866.3 1205.44   2 
 -18  -4   7 12496.8 1022.30   2 
 -18   4   7 11153.6 985.630   2 
 -18  -4   8 4809.39 655.758   2 
 -18   4   8 4828.50 672.918   2 
 -18  -4   9 2324.70 535.444   2 
 -18   4   9 2383.94 502.809   2 
 -18  -4  10 1936.73 473.197   2 
 -18   4  10 1851.70 483.793   2 
 -18   6  -2 352.725 296.904   5 
 -18   6  -1 6801.48 826.217   5 
 -18   6   0 1410.46 469.658   5 
 -18   6   1 9595.64 961.928   5 
 -18   6   2 1951.51 497.094   5 
 -18  -6   3 10395.5 878.715   2 
 -18   6   3 10739.8 876.961   2 
 -18   6   3 12082.0 1038.09   5 
 -18   6   4 3423.45 634.272   5 
 -18   6   4 3133.94 511.218   2 
 -18  -6   4 3577.71 584.510   2 
 -18   6   5 10027.9 950.941   5 
 -18  -6   5 8997.89 865.024   2 
 -18   6   5 9142.18 853.681   2 
 -18  -6   6 8011.40 830.373   2 
 -18   6   6 7484.06 794.025   2 
 -18  -6   7 1681.69 441.936   2 
 -18   6   7 1104.39 359.542   2 
 -18  -6   8 860.538 350.004   2 
 -18   6   8 1216.70 407.805   2 
 -18   6   9 5980.57 761.165   2 
 -18  -6   9 5005.85 710.383   2 
 -18   8   0 1131.05 445.740   5 
 -18   8   1 6931.39 837.573   5 
 -18   8   2 9053.41 968.861   5 
 -18   8   3 9132.35 814.984   2 
 -18   8   3 10958.9 1047.14   5 
 -18  -8   3 10492.6 940.420   2 
 -18   8   4 2386.24 475.765   2 
 -18  -8   4 2332.51 496.595   2 
 -18   8   4 2645.40 583.999   5 
 -18  -8   5 6024.30 731.855   2 
 -18   8   5 6378.74 723.398   2 
 -18   8   6 353.175 262.007   2 
 -18  -8   6 321.233 260.932   2 
 -18   8   7 678.377 275.161   2 
 -18  -8   7 729.754 326.990   2 
 -18   8   8-297.379 331.585   2 
 -18  -8   8-359.485 350.221   2 
 -18 -10   3 12525.1 1073.07   2 
 -18  10   4 14485.0 1097.81   2 
 -18 -10   4 15749.4 1229.32   2 
 -18  10   5 7913.88 833.355   2 
 -18 -10   5 8799.76 944.193   2 
 -18 -10   6 1095.12 405.058   2 
 -18  10   6 235.499 253.444   2 
 -18  10   7 2294.50 486.403   2 
 -18 -12   3 9961.37 987.689   2 
 -18  12   4 4785.11 673.641   2 
 -18 -12   4 5174.65 728.708   2 
 -18  12   5 34.7127 224.332   2 
 -17   1  -5 9529.59 944.246   5 
 -17   1  -4 177.716 309.747   5 
 -17  -1  -3 4531.63 636.499   5 
 -17   1  -3 4713.20 662.419   5 
 -17   1  -2-236.857 350.666   5 
 -17  -1  -2-459.966 349.306   5 
 -17   1  -1 15784.2 1090.06   5 
 -17  -1  -1 15521.2 1086.77   5 
 -17  -1   0 2421.58 497.770   5 
 -17   1   0 1989.70 461.961   5 
 -17   1   1 16757.2 1130.43   5 
 -17  -1   1 18033.3 1100.52   5 
 -17  -1   1 15922.4 927.861   2 
 -17   1   1 16806.3 950.341   2 
 -17  -1   2 2882.47 502.505   5 
 -17   1   2 2238.17 485.014   5 
 -17   1   2 2207.79 387.570   2 
 -17  -1   2 2144.08 380.931   2 
 -17  -1   3 17825.7 1047.17   2 
 -17  -1   3 19629.9 1152.43   5 
 -17   1   3 21114.3 1229.15   5 
 -17   1   3 18121.3 1067.79   2 
 -17  -1   4 2368.76 450.777   5 
 -17   1   4 1830.61 433.006   5 
 -17  -1   4 1689.81 387.049   2 
 -17   1   4 1608.22 362.366   2 
 -17   1   5 8782.74 784.030   2 
 -17  -1   5 9033.52 791.264   2 
 -17   1   5 9576.74 834.553   5 
 -17  -1   5 9486.73 782.870   5 
 -17   1   6 1740.77 412.211   5 
 -17   1   6 839.740 288.718   2 
 -17  -1   6 1295.10 316.236   2 
 -17  -1   6 1083.34 326.545   5 
 -17  -1   7 7377.73 673.636   5 
 -17  -1   7 6108.01 693.810   2 
 -17   1   7 8402.24 761.054   5 
 -17   1   7 6210.37 695.923   2 
 -17  -1   8 1815.14 417.722   2 
 -17   1   8 3432.80 518.991   5 
 -17   1   8 2109.66 428.180   2 
 -17  -1   8 2594.26 442.772   5 
 -17  -1   9 19590.3 1301.21   2 
 -17   1   9 18417.2 1263.88   2 
 -17   1  10 2103.50 525.322   2 
 -17  -1  10 2872.50 578.865   2 
 -17   1  11 10376.9 991.759   2 
 -17  -1  11 10319.9 1004.47   2 
 -17   1  12 633.854 317.438   2 
 -17  -1  12 675.445 315.773   2 
 -17   3  -6 2855.63 589.589   5 
 -17   3  -5 193.983 334.472   5 
 -17   3  -4 10466.7 983.388   5 
 -17   3  -3 1684.34 439.799   5 
 -17   3  -2 1874.91 454.116   5 
 -17   3  -1 18939.7 1255.06   5 
 -17  -3  -1 17840.7 1164.36   5 
 -17   3   0 5520.08 708.355   5 
 -17  -3   0 5151.85 654.317   5 
 -17  -3   1 23639.4 1271.70   5 
 -17   3   1 23605.7 1146.07   2 
 -17   3   1 27370.8 1478.37   5 
 -17  -3   1 22659.3 1165.36   2 
 -17   3   2 10535.9 928.672   5 
 -17   3   2 9386.94 750.752   2 
 -17  -3   2 10782.4 846.979   5 
 -17  -3   2 9974.11 788.628   2 
 -17  -3   3 17993.6 1050.10   5 
 -17   3   3 18094.9 1075.44   2 
 -17   3   3 18883.8 1199.88   5 
 -17  -3   3 17523.5 1070.94   2 
 -17  -3   4 11896.8 848.772   5 
 -17   3   4 11922.8 898.038   2 
 -17  -3   4 12200.9 902.881   2 
 -17   3   4 12853.3 998.107   5 
 -17   3   5 10960.4 914.785   5 
 -17  -3   5 9757.02 764.997   5 
 -17   3   5 9374.27 817.358   2 
 -17  -3   5 8943.70 787.171   2 
 -17   3   6 5497.02 660.352   2 
 -17  -3   6 6244.60 607.856   5 
 -17   3   6 7748.46 767.995   5 
 -17  -3   6 5194.99 627.368   2 
 -17  -3   7 2066.78 434.583   2 
 -17   3   7 2355.54 440.953   2 
 -17  -3   8-450.855 317.239   2 
 -17   3   8-426.040 389.707   2 
 -17   3   9 3201.59 538.002   2 
 -17  -3   9 2561.64 478.253   2 
 -17  -3  10 1799.94 431.290   2 
 -17   3  10 1860.52 449.414   2 
 -17  -3  11 4432.18 668.154   2 
 -17   3  11 4990.54 721.432   2 
 -17   5  -5-96.8967 322.644   5 
 -17   5  -4 13612.5 1100.18   5 
 -17   5  -3 669.281 400.865   5 
 -17   5  -2 5342.59 702.933   5 
 -17   5  -1-103.106 348.099   5 
 -17   5   0 6988.66 775.181   5 
 -17  -5   1 13717.7 915.168   2 
 -17   5   1 15110.6 1112.84   5 
 -17  -5   2 7244.89 697.012   2 
 -17   5   2 7001.53 661.514   2 
 -17   5   2 8056.95 845.760   5 
 -17  -5   3 3173.00 465.307   5 
 -17   5   3 2815.43 535.488   5 
 -17   5   3 2971.73 457.735   2 
 -17  -5   3 3388.45 515.186   2 
 -17  -5   4 16782.1 976.628   5 
 -17   5   4 16285.2 1068.87   2 
 -17  -5   4 16996.2 1109.55   2 
 -17   5   4 19817.9 1267.37   5 
 -17   5   5 7297.82 767.853   2 
 -17  -5   5 7843.04 776.568   2 
 -17  -5   6 31389.1 1591.93   2 
 -17   5   6 32537.5 1626.65   2 
 -17   5   7 13267.3 1074.70   2 
 -17  -5   7 13581.9 1055.06   2 
 -17   5   8 10887.6 969.884   2 
 -17  -5   8 10114.5 920.833   2 
 -17  -5   9 115.761 251.605   2 
 -17   5   9-222.121 258.388   2 
 -17  -5  10-66.8583 262.665   2 
 -17   5  10-186.704 271.816   2 
 -17   5  11 1181.13 411.489   2 
 -17  -5  11 1364.80 413.288   2 
 -17   7  -4 7071.55 814.791   5 
 -17   7  -3-75.6005 346.917   5 
 -17   7  -2 4240.97 655.992   5 
 -17   7  -1 102.329 298.336   5 
 -17   7   0 21659.0 1402.16   5 
 -17  -7   1 1238.88 355.780   2 
 -17   7   1 1472.37 504.489   5 
 -17   7   2 19009.7 1111.29   2 
 -17  -7   2 21364.8 1257.08   2 
 -17   7   2 23184.5 1409.91   5 
 -17  -7   3 1961.96 449.519   2 
 -17   7   3 1013.91 341.058   2 
 -17   7   3 1021.80 430.877   5 
 -17   7   4 12074.1 918.051   2 
 -17  -7   4 11932.4 950.567   2 
 -17  -7   5 1002.17 367.405   2 
 -17   7   5 610.948 281.607   2 
 -17  -7   6 14852.1 1126.66   2 
 -17   7   6 14036.1 1054.19   2 
 -17  -7   7 511.976 311.939   2 
 -17   7   7 209.905 279.438   2 
 -17   7   8 165.610 227.691   2 
 -17  -7   8-88.1880 274.491   2 
 -17   7   9-140.102 273.645   2 
 -17  -7   9-162.083 300.294   2 
 -17  -7  10-58.4719 288.240   2 
 -17   7  10 79.6650 304.667   2 
 -17   9  -2 14480.8 1193.64   5 
 -17   9  -1 1186.70 450.745   5 
 -17   9   0 4771.79 699.137   5 
 -17   9   1 3484.83 621.214   5 
 -17   9   2 11489.7 888.178   2 
 -17  -9   2 12253.2 986.173   2 
 -17   9   3 3929.38 561.288   2 
 -17  -9   3 4099.04 615.451   2 
 -17  -9   4 12109.6 1028.50   2 
 -17   9   4 12086.4 960.389   2 
 -17   9   5 6837.26 761.479   2 
 -17  -9   5 6991.37 817.057   2 
 -17   9   6 20025.2 1301.78   2 
 -17  -9   6 20193.5 1366.24   2 
 -17   9   7 5123.35 692.310   2 
 -17  -9   7 6234.95 801.536   2 
 -17  -9   8 5034.87 726.446   2 
 -17   9   8 4996.70 692.507   2 
 -17  -9   9-130.690 298.372   2 
 -17   9   9-249.208 322.719   2 
 -17  11   1 7046.87 862.703   5 
 -17 -11   2 7567.89 816.467   2 
 -17  11   2 10177.5 1013.36   5 
 -17 -11   3 12542.7 1074.81   2 
 -17  11   3 11802.6 978.328   2 
 -17  11   4 11341.3 981.436   2 
 -17 -11   4 12354.0 1095.74   2 
 -17  11   5 6505.59 766.371   2 
 -17 -11   5 6296.88 814.606   2 
 -17 -11   6 459.661 315.235   2 
 -17  11   6 204.733 269.391   2 
 -17 -11   7 959.103 385.484   2 
 -17  11   7 1285.62 392.667   2 
 -17 -13   2 932.041 367.265   2 
 -17 -13   3 5763.45 768.500   2 
 -17  13   3 6593.85 742.060   2 
 -17 -13   4 2525.03 543.315   2 
 -17  13   4 1866.90 448.124   2 
 -17  13   5 9733.36 948.236   2 
 -16   0  -4 36554.3 1775.83   5 
 -16   0  -3 520.907 378.719   5 
 -16   0  -2 37286.8 1699.36   5 
 -16   0  -1 546.761 365.287   5 
 -16   0   0 9948.71 837.484   5 
 -16   0   0 9351.26 650.476   2 
 -16   0   1-618.200 306.275   5 
 -16   0   1 435.792 211.955   2 
 -16   0   2 2618.48 382.769   2 
 -16   0   2 2552.88 439.413   5 
 -16   0   3-173.671 225.963   2 
 -16   0   3-116.400 290.853   5 
 -16   0   4 4911.76 555.772   2 
 -16   0   4 5374.23 590.142   5 
 -16   0   5 10.2949 215.217   2 
 -16   0   5 109.964 229.173   5 
 -16   0   6 23226.4 1293.98   2 
 -16   0   6 25826.3 1285.52   5 
 -16   0   7 663.217 331.542   2 
 -16   0   7 1112.48 370.512   5 
 -16   0   8 27065.9 1471.45   2 
 -16   0   8 31258.6 1380.64   5 
 -16   0   9 821.044 368.239   2 
 -16   0  10 20568.5 1324.90   2 
 -16   0  11 89.7672 263.888   2 
 -16   0  12 6726.26 797.722   2 
 -16   0  13-361.061 356.959   2 
 -16   2  -6 475.792 306.587   5 
 -16   2  -5-301.973 349.683   5 
 -16   2  -4 4788.92 650.740   5 
 -16   2  -3 4885.56 654.763   5 
 -16  -2  -2 11719.1 936.267   5 
 -16   2  -2 12110.3 970.218   5 
 -16  -2  -1 3954.89 549.298   5 
 -16   2  -1 3555.91 544.571   5 
 -16   2   0 2061.46 321.180   2 
 -16  -2   0 2033.85 420.451   5 
 -16  -2   0 1802.79 310.770   2 
 -16   2   0 1554.63 363.716   5 
 -16  -2   1 9479.51 702.939   2 
 -16  -2   1 10828.2 836.045   5 
 -16   2   1 11113.6 889.332   5 
 -16   2   1 9893.70 704.138   2 
 -16   2   2 22738.6 1257.64   5 
 -16  -2   2 20016.5 1053.64   2 
 -16  -2   2 21950.2 1163.74   5 
 -16   2   2 19708.1 1047.71   2 
 -16  -2   3 1293.48 373.863   5 
 -16  -2   3 1503.00 366.130   2 
 -16   2   3 1580.17 376.713   2 
 -16   2   3 1976.10 474.832   5 
 -16  -2   4 38367.1 1573.45   5 
 -16  -2   4 36111.0 1553.74   2 
 -16   2   4 37247.0 1586.68   2 
 -16   2   5 3961.36 576.673   5 
 -16  -2   5 2773.77 460.420   2 
 -16  -2   5 2747.23 454.404   5 
 -16   2   5 2212.42 447.066   2 
 -16   2   6 7563.79 730.655   2 
 -16  -2   6 8120.39 677.387   5 
 -16  -2   6 7501.10 725.034   2 
 -16   2   6 9034.76 793.535   5 
 -16  -2   7 41.9326 228.744   2 
 -16   2   7 394.517 251.775   2 
 -16  -2   7 526.530 237.658   5 
 -16  -2   8 19423.5 1238.16   2 
 -16  -2   8 21314.1 1079.44   5 
 -16   2   8 18385.7 1209.27   2 
 -16   2   9 3825.60 616.705   2 
 -16  -2   9 3783.41 584.176   2 
 -16  -2  10 27133.3 1543.81   2 
 -16   2  10 25849.4 1496.47   2 
 -16  -2  11 5825.41 744.747   2 
 -16   2  11 5864.68 771.404   2 
 -16   2  12 4569.56 691.917   2 
 -16  -2  12 4544.77 676.573   2 
 -16   2  13-3.03613 271.834   2 
 -16   4  -7 149.474 324.664   5 
 -16   4  -6 2656.28 534.900   5 
 -16   4  -5 10444.8 978.289   5 
 -16   4  -4 5264.03 691.433   5 
 -16   4  -3 14202.1 1094.21   5 
 -16   4  -2 6537.64 738.873   5 
 -16   4  -1 2138.01 475.222   5 
 -16   4   0 2752.75 506.029   5 
 -16  -4   0 2843.52 390.309   2 
 -16  -4   0 2626.97 439.046   5 
 -16   4   0 2639.69 372.863   2 
 -16   4   1 6682.87 596.291   2 
 -16  -4   1 6734.98 651.062   5 
 -16  -4   1 7327.39 639.632   2 
 -16   4   1 7058.10 752.056   5 
 -16   4   2 6338.48 595.887   2 
 -16  -4   2 6588.69 627.399   2 
 -16  -4   2 6740.76 624.230   5 
 -16   4   2 7239.02 758.991   5 
 -16  -4   3 4774.97 534.406   5 
 -16  -4   3 4726.62 541.626   2 
 -16   4   3 4532.24 526.171   2 
 -16   4   3 4866.18 652.934   5 
 -16   4   4 8618.72 753.394   2 
 -16  -4   4 9008.63 690.399   5 
 -16   4   4 10977.4 917.759   5 
 -16  -4   4 8631.84 748.272   2 
 -16  -4   5 17838.9 1106.28   2 
 -16  -4   5 19956.0 1009.29   5 
 -16   4   5 18537.5 1143.88   2 
 -16  -4   6 2954.36 408.032   5 
 -16   4   6 3119.99 512.807   2 
 -16  -4   6 2963.52 483.889   2 
 -16   4   7 21744.6 1293.44   2 
 -16  -4   7 19418.4 1210.93   2 
 -16  -4   8 279.952 244.598   2 
 -16   4   8 197.584 247.646   2 
 -16  -4   9 648.111 239.202   2 
 -16   4   9 458.394 226.509   2 
 -16  -4  10 144.836 277.420   2 
 -16   4  10 18.1854 294.483   2 
 -16  -4  11 1413.75 365.074   2 
 -16   4  11 1068.29 350.225   2 
 -16  -4  12 5363.27 726.010   2 
 -16   4  12 6282.10 805.951   2 
 -16   6  -6 4742.61 699.091   5 
 -16   6  -5 8820.51 914.374   5 
 -16   6  -4-310.340 347.016   5 
 -16   6  -3 3631.28 596.492   5 
 -16   6  -2 2110.07 479.836   5 
 -16   6  -1 20928.4 1330.87   5 
 -16  -6   0 1944.72 377.790   2 
 -16   6   0 1378.68 423.983   5 
 -16   6   1 8907.30 706.856   2 
 -16   6   1 10230.7 914.207   5 
 -16  -6   1 10115.4 784.411   2 
 -16  -6   2 343.196 243.806   2 
 -16   6   2 259.027 211.445   2 
 -16   6   2 982.173 422.575   5 
 -16   6   3 23515.9 1228.19   2 
 -16  -6   3 23859.2 1288.06   2 
 -16   6   4 9438.84 804.777   2 
 -16  -6   4 10641.1 870.437   2 
 -16  -6   5 18507.4 1173.49   2 
 -16   6   5 19512.4 1170.28   2 
 -16  -6   6 8364.86 829.960   2 
 -16   6   6 7906.90 781.816   2 
 -16  -6   7 18166.2 1219.05   2 
 -16   6   7 19487.6 1236.64   2 
 -16  -6   8 1997.28 477.084   2 
 -16   6   8 2681.06 491.105   2 
 -16   6   9 7993.67 831.138   2 
 -16  -6   9 7480.13 796.159   2 
 -16   6  10 219.539 241.042   2 
 -16  -6  10 318.759 239.304   2 
 -16   6  11 2002.56 463.393   2 
 -16  -6  11 1716.60 452.645   2 
 -16   8  -5 9456.63 952.311   5 
 -16   8  -4 175.734 343.552   5 
 -16   8  -3 7811.89 853.116   5 
 -16   8  -2 45.2680 309.811   5 
 -16   8  -1 13833.1 1112.31   5 
 -16  -8   0 682.065 296.947   2 
 -16   8   0 416.311 366.910   5 
 -16   8   1 21426.0 1351.08   5 
 -16  -8   1 18266.6 1137.21   2 
 -16   8   1 18330.6 1048.13   2 
 -16  -8   2 1636.43 423.481   2 
 -16   8   2 1306.96 480.256   5 
 -16   8   2 921.918 327.519   2 
 -16   8   3 20625.7 1183.93   2 
 -16  -8   3 18679.8 1201.35   2 
 -16  -8   4 3086.59 541.009   2 
 -16   8   4 2411.53 482.136   2 
 -16  -8   5 17476.4 1174.06   2 
 -16   8   5 17655.8 1144.28   2 
 -16   8   6 6339.95 719.570   2 
 -16  -8   6 6376.36 744.936   2 
 -16  -8   7 19382.2 1293.11   2 
 -16   8   7 19128.1 1253.03   2 
 -16  -8   8 3924.95 626.434   2 
 -16   8   8 3325.57 560.164   2 
 -16   8   9 5387.34 704.543   2 
 -16  -8   9 6008.64 760.661   2 
 -16  -8  10 182.247 293.179   2 
 -16   8  10 156.680 262.112   2 
 -16  10  -4 349.450 336.268   5 
 -16  10  -3 20773.1 1414.93   5 
 -16  10  -2 9548.15 947.830   5 
 -16  10  -1 13287.3 1123.12   5 
 -16  10   0 7458.21 839.078   5 
 -16 -10   1 7108.40 735.897   2 
 -16  10   1 7948.52 722.194   2 
 -16 -10   2 5861.74 702.926   2 
 -16  10   2 5892.20 642.573   2 
 -16  10   3 2966.91 484.455   2 
 -16 -10   3 3385.08 564.023   2 
 -16 -10   4 908.668 333.252   2 
 -16  10   4 910.852 322.525   2 
 -16  10   5 5436.38 669.382   2 
 -16 -10   5 5211.54 700.032   2 
 -16  10   6 319.006 296.447   2 
 -16 -10   6 468.374 342.718   2 
 -16  10   7 9969.16 932.359   2 
 -16 -10   7 9236.93 950.763   2 
 -16  10   8 11400.4 1025.73   2 
 -16 -10   8 11452.0 1053.35   2 
 -16 -10   9 8649.99 949.963   2 
 -16  10   9 8461.36 906.918   2 
 -16  12  -1 14400.1 1198.41   5 
 -16  12   0 8509.66 930.976   5 
 -16 -12   1 3460.02 542.195   2 
 -16  12   1 3425.96 651.827   5 
 -16  12   2 11344.1 914.513   2 
 -16 -12   2 12055.2 1032.59   2 
 -16  12   3 193.825 253.022   2 
 -16 -12   3 1189.25 394.048   2 
 -16 -12   4 11607.6 1035.82   2 
 -16  12   4 10735.1 935.781   2 
 -16 -12   5 1673.94 478.304   2 
 -16  12   5 721.574 341.909   2 
 -16  12   6 9519.70 929.825   2 
 -16 -12   6 8574.80 943.655   2 
 -16 -12   7 2813.02 601.820   2 
 -16  12   7 2116.11 507.698   2 
 -16  14   2 2829.19 490.030   2 
 -16 -14   3-6.02197 262.665   2 
 -16  14   3-61.5361 234.773   2 
 -16  14   4 1388.81 417.845   2 
 -16 -14   4 1264.75 400.538   2 
 -16  14   5 82.6558 263.687   2 
 -15   1  -5 3812.72 614.368   5 
 -15   1  -4 4810.56 648.500   5 
 -15   1  -3 8954.25 833.420   5 
 -15  -1  -3 7426.60 750.286   5 
 -15   1  -2 5528.17 634.691   5 
 -15  -1  -2 5519.83 636.338   5 
 -15  -1  -1 35695.3 1561.99   5 
 -15  -1  -1 33201.2 1211.97   2 
 -15   1  -1 37357.7 1630.10   5 
 -15   1  -1 33169.7 1210.90   2 
 -15   1   0 6700.32 716.840   5 
 -15   1   0 6484.98 543.984   2 
 -15  -1   0 5995.34 513.458   2 
 -15  -1   0 7244.52 713.931   5 
 -15   1   1 12416.8 898.232   5 
 -15   1   1 11317.3 732.697   2 
 -15  -1   1 12162.5 867.631   5 
 -15  -1   1 10280.7 691.087   2 
 -15  -1   2 425.943 272.192   5 
 -15  -1   2 49.6725 168.763   2 
 -15   1   2-120.263 271.697   5 
 -15   1   2 270.614 190.068   2 
 -15  -1   3 11325.7 781.762   2 
 -15  -1   3 11887.6 826.660   5 
 -15   1   3 12580.5 880.443   5 
 -15   1   3 10760.7 766.142   2 
 -15  -1   4 524.770 266.578   5 
 -15  -1   4 605.773 254.920   2 
 -15   1   4 724.747 311.070   5 
 -15   1   4 987.569 294.146   2 
 -15   1   5 9681.54 777.901   2 
 -15   1   5 13041.8 887.812   5 
 -15  -1   5 10689.4 767.706   5 
 -15  -1   5 9839.01 785.822   2 
 -15  -1   6 1248.18 351.750   2 
 -15   1   6 1375.89 339.797   2 
 -15  -1   6 1765.62 372.685   5 
 -15  -1   7 60521.7 2197.10   2 
 -15   1   7 60061.4 2176.16   2 
 -15  -1   7 66417.2 2035.12   5 
 -15  -1   8 7363.01 653.237   5 
 -15   1   8 5986.07 692.620   2 
 -15  -1   8 5995.47 726.015   2 
 -15  -1   9 41436.7 1853.43   2 
 -15   1   9 41839.0 1841.22   2 
 -15  -1  10 1043.68 372.003   2 
 -15   1  10 1015.12 385.489   2 
 -15  -1  11 8470.56 838.415   2 
 -15   1  11 8647.35 852.902   2 
 -15   1  12-263.209 302.502   2 
 -15  -1  12-176.823 305.102   2 
 -15   1  13 965.100 324.388   2 
 -15  -1  13 944.361 277.792   2 
 -15  -1  14-532.985 408.879   2 
 -15   1  14-25.8406 272.920   2 
 -15   3  -6 7056.57 798.874   5 
 -15   3  -5 6433.21 748.351   5 
 -15   3  -4 2336.41 499.391   5 
 -15   3  -3 6299.18 724.549   5 
 -15   3  -2 6418.45 705.360   5 
 -15  -3  -1 2576.59 448.650   5 
 -15   3  -1 2834.81 344.119   2 
 -15   3  -1 2350.43 435.384   5 
 -15  -3  -1 2655.71 335.747   2 
 -15   3   0 11353.3 708.811   2 
 -15   3   0 11652.1 907.274   5 
 -15  -3   0 11785.5 734.200   2 
 -15  -3   0 11081.1 826.193   5 
 -15  -3   1 10349.8 715.519   2 
 -15   3   1 11611.6 908.426   5 
 -15   3   1 9993.42 700.370   2 
 -15  -3   1 11252.7 807.854   5 
 -15   3   2 5916.71 554.538   2 
 -15  -3   2 6837.65 597.195   2 
 -15  -3   2 5693.97 574.596   5 
 -15   3   2 6303.81 681.788   5 
 -15  -3   3 6969.20 613.001   2 
 -15   3   3 7917.03 730.134   5 
 -15  -3   3 7439.89 631.664   5 
 -15   3   3 7653.37 643.156   2 
 -15   3   4 2349.55 462.246   5 
 -15  -3   4 1428.28 315.883   2 
 -15  -3   4 1476.87 321.838   5 
 -15   3   4 1657.26 364.123   2 
 -15  -3   5 17654.0 936.698   5 
 -15  -3   5 15951.0 995.612   2 
 -15   3   5 18013.3 1056.41   2 
 -15  -3   6 4139.33 542.410   2 
 -15   3   6 4195.28 536.027   2 
 -15  -3   6 3743.99 441.702   5 
 -15  -3   7 19465.5 1169.66   2 
 -15  -3   7 21651.8 1027.41   5 
 -15   3   7 20405.6 1188.32   2 
 -15  -3   8 2908.05 484.621   2 
 -15   3   8 3041.38 515.057   2 
 -15  -3   8 3727.66 430.662   5 
 -15   3   9 8232.31 791.510   2 
 -15  -3   9 7463.61 742.017   2 
 -15  -3  10 2233.88 426.965   2 
 -15   3  10 1999.86 442.922   2 
 -15  -3  11-579.757 406.498   2 
 -15   3  11-618.400 386.268   2 
 -15   3  12 854.995 327.578   2 
 -15  -3  12 1178.80 351.754   2 
 -15   3  13 7327.97 853.595   2 
 -15  -3  13 7410.32 821.806   2 
 -15   5  -8 7600.77 870.612   5 
 -15   5  -7 6387.82 796.030   5 
 -15   5  -6 7419.22 831.344   5 
 -15   5  -5 10568.4 939.483   5 
 -15   5  -4 815.553 346.130   5 
 -15   5  -3 942.717 345.236   5 
 -15   5  -2 720.743 333.752   5 
 -15   5  -1 171.066 277.700   5 
 -15  -5  -1 317.784 183.078   2 
 -15   5   0 12052.6 753.905   2 
 -15  -5   0 12007.9 794.619   2 
 -15   5   0 12989.3 1005.77   5 
 -15   5   1 4389.85 479.827   2 
 -15  -5   1 4708.66 515.600   2 
 -15   5   1 5214.30 658.939   5 
 -15   5   2 23195.6 1133.00   2 
 -15   5   2 26762.0 1383.20   5 
 -15  -5   2 23613.4 1193.74   2 
 -15  -5   2 23275.9 1131.63   5 
 -15  -5   3 2744.58 474.902   2 
 -15   5   3 2357.75 432.015   2 
 -15  -5   3 2585.79 398.916   5 
 -15  -5   4 41364.7 1694.17   2 
 -15   5   4 43087.7 1681.33   2 
 -15  -5   4 41698.2 1479.48   5 
 -15  -5   5 11928.6 911.656   2 
 -15   5   5 12765.5 923.091   2 
 -15  -5   5 12548.4 758.483   5 
 -15  -5   6 27062.3 1086.55   5 
 -15   5   6 27814.0 1400.76   2 
 -15  -5   6 27542.3 1383.53   2 
 -15  -5   7 566.384 311.637   2 
 -15   5   7 91.7907 226.898   2 
 -15  -5   8 2730.77 473.147   2 
 -15   5   8 2464.75 462.593   2 
 -15   5   9 803.938 296.026   2 
 -15  -5   9 755.092 289.637   2 
 -15   5  10 8801.46 868.610   2 
 -15  -5  10 8379.04 832.508   2 
 -15   5  11 2407.57 538.411   2 
 -15  -5  11 2681.38 554.094   2 
 -15  -5  12 20877.6 1388.79   2 
 -15   5  12 21730.1 1455.29   2 
 -15   5  13 1414.74 436.908   2 
 -15  -5  13 1326.86 443.829   2 
 -15   7  -8 21462.2 1459.72   5 
 -15   7  -7 316.828 349.022   5 
 -15   7  -6 14012.1 1111.73   5 
 -15   7  -5 546.278 313.738   5 
 -15   7  -4 4273.85 637.027   5 
 -15   7  -3 278.261 293.948   5 
 -15   7  -2 6395.88 728.088   5 
 -15   7  -1 140.573 286.940   5 
 -15  -7  -1 262.430 197.767   2 
 -15   7   0 11457.7 758.267   2 
 -15   7   0 13923.0 1051.48   5 
 -15  -7   0 11814.2 839.141   2 
 -15  -7   1 585.620 284.526   2 
 -15   7   1 710.349 403.704   5 
 -15   7   1 327.616 221.321   2 
 -15   7   2 23656.1 1178.71   2 
 -15  -7   2 22974.7 1240.56   2 
 -15  -7   3 2740.96 503.108   2 
 -15   7   3 2054.41 422.241   2 
 -15   7   4 58129.8 2058.14   2 
 -15  -7   4 53471.8 2054.36   2 
 -15  -7   5 4057.61 629.110   2 
 -15   7   5 2640.75 519.200   2 
 -15   7   6 28891.6 1460.71   2 
 -15  -7   6 27978.9 1477.70   2 
 -15   7   7 3438.67 543.509   2 
 -15  -7   7 3969.85 584.563   2 
 -15  -7   8 14636.0 1091.82   2 
 -15   7   8 14210.5 1051.54   2 
 -15   7   9-22.1622 269.789   2 
 -15  -7   9 510.718 308.111   2 
 -15   7  10 15111.4 1158.93   2 
 -15  -7  10 15024.0 1153.96   2 
 -15   7  11 669.225 351.286   2 
 -15  -7  11 105.160 242.592   2 
 -15   7  12-135.746 283.276   2 
 -15  -7  12-456.669 346.464   2 
 -15   9  -7 2732.55 554.280   5 
 -15   9  -6 2463.72 499.905   5 
 -15   9  -5 3183.47 570.144   5 
 -15   9  -4 3343.71 582.575   5 
 -15   9  -3 5576.86 712.881   5 
 -15   9  -2 1911.48 463.698   5 
 -15   9  -1 603.193 339.905   5 
 -15  -9  -1 540.573 242.919   2 
 -15   9   0 18115.7 1014.44   2 
 -15  -9   0 17889.9 1091.26   2 
 -15   9   1 1640.97 525.088   5 
 -15  -9   1 959.763 357.736   2 
 -15   9   1 553.390 264.691   2 
 -15   9   2 22755.9 1198.72   2 
 -15  -9   2 21583.0 1273.86   2 
 -15   9   3 1815.93 399.249   2 
 -15  -9   3 2133.92 470.733   2 
 -15  -9   4 21422.3 1314.40   2 
 -15   9   4 21282.1 1222.77   2 
 -15   9   5 4330.27 602.118   2 
 -15  -9   5 5751.23 725.310   2 
 -15  -9   6 23291.3 1393.85   2 
 -15   9   6 24186.6 1372.28   2 
 -15   9   7 1954.43 447.445   2 
 -15  -9   7 2574.95 520.821   2 
 -15   9   8 4942.89 652.453   2 
 -15  -9   8 5395.65 696.975   2 
 -15  -9   9 3655.47 591.056   2 
 -15   9   9 2523.28 487.050   2 
 -15   9  10 8440.56 885.689   2 
 -15  -9  10 9305.96 962.766   2 
 -15   9  11 6969.11 825.514   2 
 -15  -9  11 7664.00 866.014   2 
 -15  11  -5 3461.56 608.767   5 
 -15  11  -4 1052.84 378.185   5 
 -15  11  -3 3547.31 616.725   5 
 -15  11  -2 26917.3 1576.42   5 
 -15  11  -1 7304.35 833.467   5 
 -15  11   0 10413.0 966.707   5 
 -15  11   0 8483.93 723.435   2 
 -15  11   1 2912.31 450.707   2 
 -15 -11   1 2534.86 488.992   2 
 -15 -11   2 5839.16 678.524   2 
 -15  11   2 5985.61 647.880   2 
 -15  11   3 7981.43 759.872   2 
 -15 -11   3 7018.49 781.806   2 
 -15  11   4 1133.55 351.606   2 
 -15 -11   4 1537.94 413.468   2 
 -15 -11   5 5579.64 723.737   2 
 -15  11   5 6030.04 691.053   2 
 -15 -11   6 761.178 366.810   2 
 -15  11   6 393.285 263.603   2 
 -15  11   7 11770.6 1009.29   2 
 -15 -11   7 12136.2 1077.91   2 
 -15 -11   8 10314.0 1017.51   2 
 -15  11   8 9870.76 951.545   2 
 -15  11   9 15421.2 1208.72   2 
 -15 -11   9 13755.2 1181.69   2 
 -15  13  -3 3902.63 644.268   5 
 -15  13  -2 3829.80 660.609   5 
 -15  13  -1 18441.3 1325.42   5 
 -15  13   0 2745.72 592.741   5 
 -15  13   1 4894.79 601.120   2 
 -15 -13   2 47.4476 263.867   2 
 -15  13   2-222.969 259.815   2 
 -15 -13   3 3561.36 582.638   2 
 -15  13   3 3956.37 568.103   2 
 -15  13   4-125.935 263.799   2 
 -15 -13   4 331.355 306.568   2 
 -15 -13   5 13591.0 1130.53   2 
 -15  13   5 13848.5 1091.87   2 
 -15  13   6 919.169 382.702   2 
 -15 -13   6 1757.39 511.165   2 
 -15 -13   7 23281.3 1551.95   2 
 -15  13   7 22670.5 1460.87   2 
 -15  15   1 9035.33 843.729   2 
 -15  15   2 649.005 315.249   2 
 -15  15   3 10448.5 949.436   2 
 -15 -15   4 3173.70 616.691   2 
 -15  15   4 1682.34 432.490   2 
 -15  15   5 9030.11 911.037   2 
 -14   0  -5-166.309 311.732   5 
 -14   0  -4 9980.83 861.402   5 
 -14   0  -3-158.038 286.969   5 
 -14   0  -2 28882.1 1377.50   5 
 -14   0  -2 27444.7 990.710   2 
 -14   0  -1 179.602 306.577   5 
 -14   0  -1 348.615 191.654   2 
 -14   0   0 68505.4 2181.60   5 
 -14   0   0 63956.9 1850.88   2 
 -14   0   1 1197.46 329.405   2 
 -14   0   1 802.743 402.628   5 
 -14   0   2 11775.4 815.278   5 
 -14   0   2 11536.4 740.658   2 
 -14   0   3 327.512 254.934   5 
 -14   0   3 268.553 199.510   2 
 -14   0   4 5467.33 545.303   2 
 -14   0   4 6615.44 594.682   5 
 -14   0   5 247.271 248.399   5 
 -14   0   5 66.7619 180.280   2 
 -14   0   6 15191.4 954.623   2 
 -14   0   7 619.250 312.381   2 
 -14   0   8 50288.2 1945.41   2 
 -14   0   9 1327.85 425.913   2 
 -14   0  10 49258.4 2022.96   2 
 -14   0  11 24.6355 248.025   2 
 -14   0  12 13691.1 1070.06   2 
 -14   0  13-312.836 350.076   2 
 -14   0  14 3138.27 550.526   2 
 -14   0  15 144.590 249.671   2 
 -14   2  -6 19261.6 1251.68   5 
 -14   2  -5 3354.11 564.729   5 
 -14   2  -4 33065.5 1572.34   5 
 -14  -2  -3 1035.12 363.055   5 
 -14   2  -3 949.974 363.273   5 
 -14   2  -2 15937.9 1051.43   5 
 -14   2  -2 14454.0 696.415   2 
 -14  -2  -2 14420.3 943.373   5 
 -14  -2  -2 14304.0 720.139   2 
 -14  -2  -1 4718.56 556.104   5 
 -14  -2  -1 4156.81 404.733   2 
 -14   2  -1 5030.01 425.874   2 
 -14   2  -1 4752.19 583.356   5 
 -14  -2   0 10260.7 775.158   5 
 -14   2   0 10020.3 639.812   2 
 -14  -2   0 9777.11 638.636   2 
 -14   2   0 11590.1 867.518   5 
 -14  -2   1 11432.8 706.794   2 
 -14   2   1 11559.9 729.058   2 
 -14  -2   1 12761.9 838.219   5 
 -14   2   1 13155.8 901.511   5 
 -14   2   2 17269.7 1021.87   5 
 -14   2   2 16470.5 885.624   2 
 -14  -2   2 16061.5 872.181   2 
 -14  -2   2 16799.6 942.124   5 
 -14   2   3 516.458 311.654   5 
 -14  -2   3 578.007 277.159   5 
 -14  -2   3 433.285 186.691   2 
 -14   2   3 377.258 222.694   2 
 -14  -2   4 5854.57 550.796   5 
 -14   2   4 6438.75 629.883   5 
 -14  -2   4 5504.97 545.874   2 
 -14   2   4 5709.53 550.370   2 
 -14  -2   5-149.848 215.752   5 
 -14   2   5 16.5205 177.567   2 
 -14  -2   5-37.9715 243.860   2 
 -14  -2   6 8243.13 703.303   2 
 -14  -2   6 9422.45 658.002   5 
 -14   2   6 8197.81 704.624   2 
 -14  -2   7 447.010 244.649   5 
 -14   2   7 433.124 266.533   2 
 -14  -2   7 437.656 256.272   2 
 -14  -2   8 40296.0 1747.94   2 
 -14  -2   8 44780.9 1503.56   5 
 -14   2   8 40069.5 1721.00   2 
 -14  -2   9 17260.7 1135.67   2 
 -14   2   9 15686.0 1073.07   2 
 -14  -2  10 20571.7 1271.48   2 
 -14   2  10 21528.1 1279.60   2 
 -14  -2  11 417.213 256.462   2 
 -14   2  11 325.347 248.322   2 
 -14  -2  12 5966.70 702.244   2 
 -14   2  12 5783.56 699.844   2 
 -14  -2  13-95.1176 358.779   2 
 -14   2  13 873.520 322.519   2 
 -14   2  14 5203.04 701.733   2 
 -14  -2  14 4518.37 663.025   2 
 -14   4  -7 14213.5 1089.94   5 
 -14   4  -6 17916.0 1218.23   5 
 -14   4  -5 27910.6 1483.54   5 
 -14   4  -4 30605.8 1534.46   5 
 -14   4  -3 821.288 361.937   5 
 -14   4  -2 7310.73 747.410   5 
 -14  -4  -2 7580.94 544.835   2 
 -14   4  -2 7258.49 491.952   2 
 -14   4  -1 5392.12 459.301   2 
 -14   4  -1 5396.29 617.123   5 
 -14  -4  -1 5525.28 491.440   2 
 -14   4   0 1766.91 419.562   5 
 -14  -4   0 1082.20 254.300   2 
 -14   4   0 1119.52 258.202   2 
 -14  -4   0 956.449 309.218   5 
 -14  -4   1 34148.1 1369.07   5 
 -14   4   1 33594.6 1309.39   2 
 -14  -4   1 32891.6 1329.37   2 
 -14   4   1 36811.7 1576.39   5 
 -14  -4   2 8795.44 673.737   5 
 -14   4   2 9110.72 815.314   5 
 -14   4   2 7636.22 628.119   2 
 -14  -4   2 8275.47 665.613   2 
 -14   4   3 9082.15 697.648   2 
 -14  -4   3 8884.99 689.863   2 
 -14  -4   3 8056.85 617.382   5 
 -14  -4   4 8049.01 686.746   2 
 -14  -4   4 7766.85 594.511   5 
 -14   4   4 8527.47 696.862   2 
 -14  -4   5 20569.6 1106.46   2 
 -14  -4   5 22263.9 1000.17   5 
 -14   4   5 23254.9 1179.86   2 
 -14  -4   6 3956.33 521.099   2 
 -14   4   6 4228.55 548.910   2 
 -14  -4   6 4229.76 429.197   5 
 -14  -4   7 5756.52 470.465   5 
 -14  -4   7 5398.99 608.598   2 
 -14   4   7 5284.82 592.971   2 
 -14  -4   8 114.251 265.504   2 
 -14   4   8-673.105 424.172   2 
 -14  -4   9-75.7446 276.324   2 
 -14   4   9-619.847 400.575   2 
 -14  -4  10 7120.53 742.384   2 
 -14   4  10 7671.29 771.564   2 
 -14   4  11 9800.46 920.130   2 
 -14  -4  11 8341.43 829.166   2 
 -14  -4  12 21745.6 1355.79   2 
 -14   4  12 22335.7 1442.85   2 
 -14   4  13 16879.6 1266.70   2 
 -14  -4  13 14540.5 1160.56   2 
 -14  -4  14 2190.49 501.849   2 
 -14   4  14 2583.03 571.640   2 
 -14   6  -8 168.634 298.153   5 
 -14   6  -7 11348.2 1003.34   5 
 -14   6  -6 1498.08 412.580   5 
 -14   6  -5 16941.4 1172.38   5 
 -14   6  -4 7747.82 797.615   5 
 -14   6  -3 3192.81 542.062   5 
 -14  -6  -2 4360.35 443.422   2 
 -14   6  -2 5409.78 652.736   5 
 -14   6  -1 517.011 172.343   2 
 -14   6  -1 174.703 273.842   5 
 -14  -6  -1 320.512 182.601   2 
 -14  -6   0 517.927 195.098   2 
 -14   6   0 406.414 168.528   2 
 -14   6   0 393.491 285.578   5 
 -14  -6   1 16720.4 958.738   2 
 -14   6   1 16732.8 920.282   2 
 -14   6   2 1868.00 381.928   2 
 -14  -6   2 2070.08 429.512   2 
 -14   6   3 70167.9 2185.18   2 
 -14  -6   3 68099.7 2230.44   2 
 -14  -6   4 5271.18 637.047   2 
 -14   6   4 3869.53 523.097   2 
 -14  -6   4 3725.12 439.981   5 
 -14   6   5 16526.6 1017.28   2 
 -14  -6   5 16589.4 801.240   5 
 -14  -6   5 15892.9 1033.30   2 
 -14  -6   6 384.501 258.375   2 
 -14   6   6 35.9111 233.293   2 
 -14  -6   7 24121.2 1311.53   2 
 -14   6   7 24026.6 1299.25   2 
 -14   6   8 336.936 246.736   2 
 -14  -6   8 1623.57 425.486   2 
 -14  -6   9 13483.9 1022.72   2 
 -14   6   9 13536.2 1016.72   2 
 -14   6  10 3731.97 594.947   2 
 -14  -6  10 4046.86 605.407   2 
 -14   6  11 28147.7 1559.57   2 
 -14  -6  11 26753.0 1515.27   2 
 -14  -6  12 354.693 301.496   2 
 -14   6  12 1413.99 462.544   2 
 -14   6  13 9749.63 967.468   2 
 -14  -6  13 7427.67 845.101   2 
 -14   8  -9 6380.54 817.673   5 
 -14   8  -8 786.403 376.013   5 
 -14   8  -7 14167.3 1118.72   5 
 -14   8  -6 40.6719 304.810   5 
 -14   8  -5 13785.9 1084.19   5 
 -14   8  -4 5366.95 677.594   5 
 -14   8  -3 5568.30 702.334   5 
 -14   8  -2 1272.83 389.037   5 
 -14   8  -1 1556.86 283.512   2 
 -14  -8  -1 1365.46 308.952   2 
 -14   8  -1 1727.85 423.104   5 
 -14   8   0 84.7829 167.910   2 
 -14   8   0 230.865 334.002   5 
 -14  -8   0 171.807 187.488   2 
 -14  -8   1 17294.3 1051.37   2 
 -14   8   1 18114.0 978.742   2 
 -14  -8   2 1825.33 433.716   2 
 -14   8   2 1502.96 347.652   2 
 -14  -8   3 42531.2 1767.80   2 
 -14   8   3 42233.9 1677.03   2 
 -14  -8   4 3695.74 588.548   2 
 -14   8   4 1544.33 411.073   2 
 -14   8   5 39833.7 1685.83   2 
 -14  -8   5 37682.2 1687.90   2 
 -14   8   6 917.622 366.286   2 
 -14  -8   6 1825.74 473.832   2 
 -14   8   7 21487.0 1275.98   2 
 -14  -8   7 22636.5 1333.38   2 
 -14   8   8 1166.70 369.555   2 
 -14  -8   8 1525.01 423.587   2 
 -14  -8   9 8934.34 879.485   2 
 -14   8   9 8648.71 852.622   2 
 -14   8  10 2057.67 461.221   2 
 -14  -8  10 1512.13 416.135   2 
 -14   8  11 22187.7 1409.57   2 
 -14  -8  11 19998.7 1367.68   2 
 -14   8  12 271.389 318.209   2 
 -14  -8  12 156.757 263.562   2 
 -14   8  13 6576.76 801.122   2 
 -14  -8  13 6008.62 783.122   2 
 -14  10  -8 1585.38 432.700   5 
 -14  10  -7 9348.99 917.319   5 
 -14 -10  -7 9712.94 1026.28   7 
 -14  10  -6 6393.10 762.749   5 
 -14 -10  -6 5527.17 794.229   7 
 -14  10  -5 7075.36 794.910   5 
 -14 -10  -5 6595.27 833.655   7 
 -14 -10  -4 9700.91 976.831   7 
 -14  10  -4 11149.4 995.085   5 
 -14  10  -3 5952.20 735.128   5 
 -14  10  -2 16893.3 1191.23   5 
 -14  10  -1 8825.71 860.596   5 
 -14  10  -1 7257.86 626.181   2 
 -14  10   0 919.570 408.361   5 
 -14  10   0 463.951 217.260   2 
 -14 -10   0 584.363 261.788   2 
 -14  10   1 19288.6 1086.67   2 
 -14 -10   1 18271.0 1136.65   2 
 -14 -10   2 1465.71 388.796   2 
 -14  10   2 1113.09 305.250   2 
 -14  10   3 2130.49 389.370   2 
 -14 -10   3 2743.52 470.655   2 
 -14 -10   4 1415.13 385.195   2 
 -14  10   4 974.179 290.084   2 
 -14  10   5 4427.71 562.194   2 
 -14 -10   5 4468.84 629.350   2 
 -14  10   6 8480.69 805.930   2 
 -14 -10   6 8640.30 859.230   2 
 -14 -10   7 9383.86 911.341   2 
 -14  10   7 8346.85 831.140   2 
 -14  10   8 5441.57 690.488   2 
 -14 -10   8 4958.26 702.959   2 
 -14  10   9 12708.3 1063.45   2 
 -14 -10   9 12383.8 1052.64   2 
 -14 -10  10 54.0276 271.906   2 
 -14  10  10 9.01528 254.829   2 
 -14 -10  11 2124.93 481.138   2 
 -14  10  11 2138.23 499.297   2 
 -14  12  -7 2518.40 534.550   5 
 -14  12  -6 9110.42 928.767   5 
 -14  12  -5-548.783 338.892   5 
 -14 -12  -5-387.591 391.646   7 
 -14 -12  -4 9008.04 964.019   7 
 -14  12  -4 9919.67 940.483   5 
 -14 -12  -3 4710.29 721.430   7 
 -14  12  -3 5361.96 734.915   5 
 -14  12  -2 7111.40 799.691   5 
 -14 -12  -2 5100.74 757.603   7 
 -14  12  -1 11854.0 846.158   2 
 -14  12  -1 13997.0 1095.68   5 
 -14  12   0 5330.20 589.085   2 
 -14  12   1 2438.29 416.849   2 
 -14 -12   1 2471.81 472.064   2 
 -14 -12   2 5612.70 686.632   2 
 -14  12   2 5751.71 634.099   2 
 -14 -12   3 2528.51 491.460   2 
 -14  12   3 2656.11 459.371   2 
 -14 -12   4 4069.46 610.312   2 
 -14  12   4 4652.24 604.888   2 
 -14  12   5 221.532 232.217   2 
 -14 -12   5 184.840 238.529   2 
 -14 -12   6 16123.0 1239.97   2 
 -14  12   6 15806.4 1145.91   2 
 -14 -12   7 1395.29 464.484   2 
 -14  12   7 818.568 404.926   2 
 -14  12   8 27738.2 1597.58   2 
 -14 -12   8 27479.7 1658.94   2 
 -14 -12   9 14465.8 1229.49   2 
 -14  12   9 13725.6 1165.14   2 
 -14 -12  10 10784.3 1077.36   2 
 -14  12  10 9488.21 969.480   2 
 -14  14  -4 3021.64 566.380   5 
 -14  14  -3 1161.62 416.444   5 
 -14 -14  -3 940.425 420.991   7 
 -14  14  -2 14114.1 1117.86   5 
 -14 -14  -2 11608.2 1118.99   7 
 -14 -14  -1 1960.22 559.832   7 
 -14  14  -1 2389.77 567.622   5 
 -14  14   0 33514.3 1572.71   2 
 -14  14   1 1181.23 362.977   2 
 -14  14   2 5801.33 668.460   2 
 -14  14   3 3056.85 522.307   2 
 -14 -14   3 3193.79 559.606   2 
 -14  14   4 3721.87 573.323   2 
 -14 -14   4 3200.07 558.074   2 
 -14  14   5 178.665 241.278   2 
 -14 -14   5 246.289 258.714   2 
 -14 -14   6 12411.0 1114.65   2 
 -14  14   6 12759.5 1067.03   2 
 -14  14   7-103.834 250.767   2 
 -14 -14   7 378.465 324.615   2 
 -14 -16  -1 37.3657 319.651   7 
 -14 -16   0 4657.49 729.884   7 
 -14  16   0 4863.27 617.763   2 
 -14  16   1 3281.12 528.923   2 
 -14  16   2 3851.03 579.227   2 
 -14  16   3 6.42594 212.219   2 
 -14  16   4 6835.70 785.931   2 
 -13   1  -5 4264.63 567.029   5 
 -13   1  -4 10555.6 858.250   5 
 -13  -1  -4 10622.1 848.215   5 
 -13   1  -3 49606.1 1797.96   5 
 -13  -1  -3 47273.0 1762.08   5 
 -13   1  -3 41919.3 1172.93   2 
 -13  -1  -3 43608.2 1227.35   2 
 -13   1  -2 7841.34 723.182   5 
 -13  -1  -2 7426.36 474.382   2 
 -13  -1  -2 7436.22 686.391   5 
 -13   1  -2 7053.95 462.672   2 
 -13  -1  -1 20255.4 1055.70   5 
 -13  -1  -1 19355.0 826.152   2 
 -13   1  -1 19102.1 827.028   2 
 -13   1  -1 20747.7 1121.96   5 
 -13   1   0 366.591 171.431   2 
 -13  -1   0 210.221 142.250   2 
 -13   1   0 83.2231 250.240   5 
 -13  -1   0-53.6466 257.055   5 
 -13   1   1 7879.28 560.574   2 
 -13  -1   1 7193.97 611.840   5 
 -13  -1   1 7630.90 556.747   2 
 -13   1   1 8047.12 688.706   5 
 -13  -1   2 347.835 215.702   2 
 -13  -1   2-104.373 229.269   5 
 -13   1   2 401.513 293.204   5 
 -13   1   2 312.204 200.732   2 
 -13   1   3 28039.2 1187.11   2 
 -13  -1   3 29438.2 1223.77   5 
 -13   1   3 31643.0 1303.27   5 
 -13  -1   3 27711.4 1210.51   2 
 -13  -1   4 2980.66 426.553   2 
 -13   1   4 3175.43 434.607   2 
 -13   1   4 3658.66 521.353   5 
 -13  -1   4 3223.82 433.581   5 
 -13   1   5 22930.9 1124.74   2 
 -13  -1   5 22801.6 1128.13   2 
 -13  -1   5 25920.0 1109.06   5 
 -13   1   6 940.866 302.484   2 
 -13  -1   6 1293.17 332.964   2 
 -13  -1   7 30919.9 1398.00   2 
 -13   1   7 31573.5 1410.09   2 
 -13   1   8 1276.87 344.716   2 
 -13  -1   8 1392.13 344.005   2 
 -13  -1   9 22404.8 1232.95   2 
 -13   1   9 22440.6 1236.65   2 
 -13   1  10 862.593 303.076   2 
 -13  -1  10 407.873 279.042   2 
 -13  -1  11 24033.2 1357.71   2 
 -13   1  11 23895.5 1366.39   2 
 -13   1  12-206.690 286.152   2 
 -13  -1  12-169.447 256.985   2 
 -13  -1  13 6592.47 757.584   2 
 -13   1  13 6259.33 732.773   2 
 -13   1  14-120.042 305.769   2 
 -13  -1  14-301.976 324.529   2 
 -13   1  15 10324.6 993.793   2 
 -13  -1  15 11211.3 1012.24   2 
 -13   3  -7 9735.33 879.773   5 
 -13   3  -6 18269.7 1165.99   5 
 -13   3  -5 13435.6 990.495   5 
 -13   3  -4 16974.3 1064.77   5 
 -13   3  -3 60023.6 2099.23   5 
 -13  -3  -3 55453.0 1540.35   2 
 -13  -3  -2 423.720 202.039   2 
 -13   3  -2-1.90041 283.792   5 
 -13   3  -2 234.582 154.453   2 
 -13  -3  -2 586.220 328.434   5 
 -13  -3  -1 18924.7 869.236   2 
 -13   3  -1 18471.8 818.335   2 
 -13  -3  -1 19589.8 1033.41   5 
 -13   3  -1 21562.9 1168.08   5 
 -13  -3   0 3784.45 467.844   5 
 -13   3   0 3596.92 380.745   2 
 -13   3   0 3539.00 513.583   5 
 -13  -3   0 3331.15 381.460   2 
 -13   3   1 400.549 275.404   5 
 -13  -3   1 573.929 233.304   5 
 -13  -3   1 418.638 173.298   2 
 -13   3   1 368.776 175.886   2 
 -13  -3   2 8130.18 615.078   2 
 -13   3   2 8809.11 622.101   2 
 -13   3   2 10393.9 784.303   5 
 -13  -3   2 7631.88 593.335   5 
 -13  -3   3 1957.10 331.362   5 
 -13  -3   3 2549.77 369.261   2 
 -13   3   3 1624.35 316.230   2 
 -13  -3   4 4573.98 491.575   2 
 -13  -3   4 4699.40 455.246   5 
 -13   3   4 5350.62 530.465   2 
 -13  -3   5 27796.2 1268.13   2 
 -13  -3   5 30872.0 1181.68   5 
 -13   3   5 30621.8 1326.00   2 
 -13   3   6 18045.3 1057.61   2 
 -13  -3   6 19051.7 885.497   5 
 -13  -3   6 17539.1 1033.48   2 
 -13   3   7 22531.9 1196.32   2 
 -13  -3   7 21809.3 1201.36   2 
 -13  -3   7 24316.5 992.148   5 
 -13  -3   8 6658.14 689.387   2 
 -13   3   8 6907.90 700.474   2 
 -13  -3   8 7406.90 535.865   5 
 -13  -3   9 17263.0 1114.51   2 
 -13   3   9 17176.9 1119.89   2 
 -13   3  10 13692.1 1022.52   2 
 -13  -3  10 13330.8 996.351   2 
 -13  -3  11 2880.22 483.479   2 
 -13   3  11 2936.45 500.779   2 
 -13  -3  12 4631.46 603.988   2 
 -13   3  12 4648.27 630.256   2 
 -13   3  13 9347.50 894.334   2 
 -13  -3  13 9281.40 884.091   2 
 -13   3  14 4310.49 651.446   2 
 -13  -3  14 4116.72 630.629   2 
 -13  -3  15 2550.13 512.254   2 
 -13   3  15 3064.69 553.520   2 
 -13   5  -8 14032.4 1093.32   5 
 -13   5  -7 2005.64 439.198   5 
 -13   5  -6 34136.5 1647.65   5 
 -13   5  -5 6521.94 708.321   5 
 -13   5  -4 14742.0 1030.17   5 
 -13   5  -3 6348.61 680.960   5 
 -13  -5  -3 5840.68 458.515   2 
 -13   5  -2 2598.43 429.071   5 
 -13   5  -2 3218.71 336.475   2 
 -13  -5  -2 3284.91 374.615   2 
 -13   5  -1 16725.6 801.751   2 
 -13  -5  -1 18071.6 912.605   2 
 -13   5  -1 20139.9 1127.82   5 
 -13   5   0 1991.58 421.299   5 
 -13  -5   0 1458.07 274.851   2 
 -13   5   0 1537.11 263.847   2 
 -13   5   1 4715.73 455.207   2 
 -13   5   1 7483.34 725.284   5 
 -13  -5   1 6443.29 565.243   2 
 -13  -5   1 6117.13 544.647   5 
 -13  -5   2 24956.5 1153.55   2 
 -13   5   2 25518.9 1123.24   2 
 -13  -5   2 25475.0 1093.32   5 
 -13  -5   3 3468.84 426.492   5 
 -13   5   3 3493.27 473.117   2 
 -13  -5   3 3978.61 504.527   2 
 -13   5   4 75276.9 2237.44   2 
 -13  -5   4 71713.6 1933.28   5 
 -13  -5   4 71426.4 2212.25   2 
 -13   5   5 5339.67 605.560   2 
 -13  -5   5 4937.95 443.261   5 
 -13  -5   5 5821.18 652.153   2 
 -13   5   6 17564.1 1040.08   2 
 -13  -5   6 17722.0 1050.97   2 
 -13  -5   6 18502.2 811.433   5 
 -13   5   7 990.864 288.207   2 
 -13  -5   7 1253.04 224.027   5 
 -13  -5   7 1303.76 307.878   2 
 -13   5   8-438.210 349.328   2 
 -13  -5   8-155.058 269.340   2 
 -13   5   9 3504.42 497.008   2 
 -13  -5   9 3290.89 480.697   2 
 -13   5  10 6521.21 707.383   2 
 -13  -5  10 6522.21 690.417   2 
 -13  -5  11 5055.31 658.510   2 
 -13   5  11 5544.10 687.622   2 
 -13  -5  12 21687.9 1348.36   2 
 -13   5  12 24292.4 1467.93   2 
 -13  -5  13 7368.94 809.294   2 
 -13   5  13 7664.43 847.084   2 
 -13  -5  14 9567.85 938.590   2 
 -13   5  14 11006.8 1038.14   2 
 -13  -5  15 139.809 268.366   2 
 -13   5  15-9.95213 267.793   2 
 -13  -7 -10 16093.4 1260.93   7 
 -13  -7  -9 389.086 347.045   7 
 -13   7  -9 22.7555 298.221   5 
 -13  -7  -8 6227.65 780.766   7 
 -13   7  -8 5865.45 708.142   5 
 -13  -7  -7-339.144 327.509   7 
 -13   7  -7-668.376 382.069   5 
 -13   7  -6 10519.1 900.514   5 
 -13  -7  -6 9587.06 923.416   7 
 -13   7  -5-219.282 375.557   5 
 -13   7  -4 17417.0 1136.02   5 
 -13   7  -3-89.2118 297.596   5 
 -13   7  -2 8307.30 770.958   5 
 -13   7  -2 7190.73 518.346   2 
 -13  -7  -2 7289.60 588.623   2 
 -13   7  -1 4053.65 417.826   2 
 -13  -7  -1 3720.51 436.557   2 
 -13   7  -1 4093.53 592.515   5 
 -13   7   0 4831.00 616.447   5 
 -13  -7   0 3518.82 451.054   2 
 -13   7   0 3401.24 402.102   2 
 -13   7   1 2374.58 362.561   2 
 -13  -7   1 2181.91 381.563   2 
 -13   7   2 11602.8 774.393   2 
 -13  -7   2 11205.3 815.820   2 
 -13  -7   3 749.540 283.663   2 
 -13   7   3 1150.35 306.220   2 
 -13   7   4 15204.1 937.679   2 
 -13  -7   4 14160.9 940.433   2 
 -13  -7   5 3617.85 518.688   2 
 -13   7   5 3197.61 451.412   2 
 -13  -7   6 31655.2 1504.93   2 
 -13   7   6 33479.8 1500.67   2 
 -13  -7   7 3116.32 548.393   2 
 -13   7   7 1663.80 457.060   2 
 -13   7   8 111216. 3226.18   2 
 -13  -7   8 106695. 3195.67   2 
 -13   7   9 4960.80 670.746   2 
 -13  -7   9 6412.27 774.960   2 
 -13  -7  10 31208.9 1602.78   2 
 -13   7  10 30473.4 1607.28   2 
 -13  -7  11 45.5660 258.110   2 
 -13   7  11 531.179 327.574   2 
 -13  -7  12 8794.06 883.646   2 
 -13   7  12 8603.67 872.883   2 
 -13   7  13-59.2606 266.446   2 
 -13  -7  13-179.438 342.226   2 
 -13  -7  14 4305.83 658.594   2 
 -13   7  14 4699.05 709.026   2 
 -13   9  -9 3801.45 619.127   5 
 -13  -9  -9 3809.78 665.444   7 
 -13  -9  -8 15883.7 1266.08   7 
 -13   9  -8 16823.6 1225.66   5 
 -13  -9  -7 1551.64 510.289   7 
 -13   9  -7 498.534 323.247   5 
 -13  -9  -6 24605.9 1534.10   7 
 -13   9  -6 28052.9 1514.23   5 
 -13  -9  -5 5478.72 750.100   7 
 -13   9  -5 5392.53 668.574   5 
 -13  -9  -4 18848.4 1283.07   7 
 -13   9  -4 20934.8 1273.34   5 
 -13  -9  -3 14965.2 1122.45   7 
 -13   9  -3 18127.8 1187.11   5 
 -13   9  -2 6803.17 548.922   2 
 -13   9  -2 6963.22 758.842   5 
 -13  -9  -1 1909.26 377.232   2 
 -13   9  -1 1532.62 317.840   2 
 -13   9  -1 2534.76 499.050   5 
 -13  -9   0 1932.21 369.253   2 
 -13   9   0 2296.17 356.073   2 
 -13   9   1 36.8760 185.474   2 
 -13  -9   1 250.673 221.099   2 
 -13   9   2 1667.32 328.757   2 
 -13  -9   2 1927.25 386.813   2 
 -13  -9   3 9198.89 814.518   2 
 -13   9   3 8214.51 706.906   2 
 -13  -9   4 57957.7 2151.93   2 
 -13   9   4 57475.6 2032.97   2 
 -13   9   5 2201.82 491.726   2 
 -13  -9   5 3865.32 667.816   2 
 -13  -9   6 30242.3 1526.77   2 
 -13   9   6 30680.4 1484.06   2 
 -13   9   7 799.592 248.302   2 
 -13  -9   7 1930.69 450.309   2 
 -13  -9   8 455.636 253.953   2 
 -13   9   8 235.716 252.307   2 
 -13   9   9 10512.1 920.133   2 
 -13  -9   9 10842.4 954.964   2 
 -13   9  10 5098.11 666.559   2 
 -13  -9  10 4768.01 662.095   2 
 -13   9  11 2428.33 521.299   2 
 -13  -9  11 2399.34 504.603   2 
 -13  -9  12 11193.9 1053.38   2 
 -13   9  12 13536.5 1134.72   2 
 -13  -9  13 6366.88 826.949   2 
 -13   9  13 5338.85 757.504   2 
 -13  11  -9 1233.23 377.944   5 
 -13  11  -8 7090.01 804.988   5 
 -13  11  -7 2896.57 549.844   5 
 -13 -11  -7 3315.16 632.730   7 
 -13 -11  -6 9345.05 990.286   7 
 -13  11  -6 10553.6 948.373   5 
 -13 -11  -5 15514.9 1255.22   7 
 -13  11  -5 19331.1 1261.37   5 
 -13  11  -4 24038.7 1405.19   5 
 -13 -11  -4 22352.9 1464.71   7 
 -13  11  -3 35633.1 1720.52   5 
 -13 -11  -3 31387.9 1720.65   7 
 -13 -11  -2 2708.29 566.201   7 
 -13  11  -2 3088.29 412.410   2 
 -13  11  -2 3344.28 596.952   5 
 -13  11  -1 13596.0 847.589   2 
 -13  11  -1 15414.3 1089.74   5 
 -13 -11  -1 12734.9 1024.33   7 
 -13  11   0-186.456 213.871   2 
 -13  11   1-327.643 252.901   2 
 -13 -11   1-299.898 298.630   2 
 -13 -11   2 7363.57 732.676   2 
 -13  11   2 8270.05 708.041   2 
 -13  11   3 3805.58 510.837   2 
 -13 -11   3 3972.55 578.261   2 
 -13 -11   4 1113.63 344.477   2 
 -13  11   4 920.256 287.296   2 
 -13  11   5 4859.89 590.614   2 
 -13 -11   5 4816.73 643.151   2 
 -13 -11   6 10429.0 948.418   2 
 -13  11   6 10936.6 913.425   2 
 -13 -11   7 31353.3 1682.21   2 
 -13  11   7 30261.0 1583.93   2 
 -13  11   8 28171.4 1543.43   2 
 -13 -11   8 28521.0 1640.54   2 
 -13 -11   9 12745.3 1094.50   2 
 -13  11   9 11754.3 1020.44   2 
 -13 -11  10 5945.64 770.332   2 
 -13  11  10 6201.96 761.780   2 
 -13 -11  11 124.730 252.859   2 
 -13  11  11 57.0451 250.066   2 
 -13  11  12 1703.18 454.375   2 
 -13 -11  12 1791.56 451.091   2 
 -13  13  -8 4797.42 676.962   5 
 -13  13  -7 1920.90 464.069   5 
 -13 -13  -6 5112.10 769.350   7 
 -13  13  -6 6298.10 760.588   5 
 -13  13  -5 5860.29 735.770   5 
 -13 -13  -5 5598.50 801.886   7 
 -13 -13  -4 1202.30 440.244   7 
 -13  13  -4 1110.53 417.169   5 
 -13  13  -3 12640.8 1033.39   5 
 -13 -13  -3 9908.92 1006.00   7 
 -13 -13  -2 2903.76 598.621   7 
 -13  13  -2 978.985 366.799   5 
 -13  13  -1 7496.36 679.412   2 
 -13 -13  -1 7328.98 837.462   7 
 -13 -13   0 390.749 282.294   7 
 -13  13   0 677.390 265.760   2 
 -13  13   1 11587.1 876.176   2 
 -13 -13   2 1598.59 443.595   2 
 -13  13   2 1238.44 338.783   2 
 -13 -13   3 16645.7 1193.63   2 
 -13  13   3 16777.4 1100.38   2 
 -13 -13   4 757.201 382.529   2 
 -13  13   4 245.017 280.611   2 
 -13  13   5 6752.38 725.619   2 
 -13 -13   5 6388.93 752.016   2 
 -13 -13   6 1376.50 445.247   2 
 -13  13   6 1395.58 373.596   2 
 -13  13   7 7677.35 815.895   2 
 -13 -13   7 7973.51 863.025   2 
 -13 -13   8 1632.77 484.428   2 
 -13  13   8 1336.70 405.212   2 
 -13 -13   9 17536.3 1338.74   2 
 -13  13   9 18352.5 1315.73   2 
 -13 -13  10 1753.65 560.650   2 
 -13  13  10 952.814 459.055   2 
 -13  15  -6 7.56947 283.424   5 
 -13  15  -5 7996.82 883.832   5 
 -13 -15  -4 2358.29 590.365   7 
 -13  15  -4 1580.63 477.661   5 
 -13 -15  -3 6583.46 877.841   7 
 -13  15  -3 7351.60 821.039   5 
 -13 -15  -2 6696.17 837.951   7 
 -13  15  -2 6895.40 804.212   5 
 -13 -15  -1 4492.79 705.645   7 
 -13  15  -1 3380.79 491.051   2 
 -13  15   0 1242.91 332.948   2 
 -13 -15   0 1400.69 434.456   7 
 -13 -15   1 29951.0 1679.99   7 
 -13  15   1 30972.9 1559.39   2 
 -13  15   2 1014.56 381.738   2 
 -13  15   3 17743.3 1199.51   2 
 -13  15   4 958.626 325.943   2 
 -13  15   5 4949.01 654.643   2 
 -13 -15   5 4610.69 667.130   2 
 -13  15   6 1.14200 299.651   2 
 -13 -15   6 280.896 305.794   2 
 -13  15   7 1541.14 382.844   2 
 -13 -15   7 1656.56 425.796   2 
 -13 -17  -1 5769.76 789.546   7 
 -13  17   0 802.690 310.666   2 
 -13 -17   0 981.023 408.187   7 
 -13 -17   1 4277.64 678.412   7 
 -13  17   1 4028.10 591.836   2 
 -13  17   2 6484.15 755.211   2 
 -13  17   3 1308.49 366.514   2 
 -13  17   4 2970.39 542.928   2 
 -12   0  -5-483.906 370.885   5 
 -12   0  -4-481.379 346.286   5 
 -12   0  -3-216.902 134.783   2 
 -12   0  -3-320.734 317.146   5 
 -12   0  -2 25144.0 868.887   2 
 -12   0  -2 28113.7 1221.43   5 
 -12   0  -1 93.5956 136.983   2 
 -12   0  -1-263.839 270.961   5 
 -12   0   0 19741.0 857.932   2 
 -12   0   0 21603.2 1053.01   5 
 -12   0   1 132.759 161.944   2 
 -12   0   1 51.3395 221.476   5 
 -12   0   2 49305.1 1558.92   2 
 -12   0   2 54019.5 1713.04   5 
 -12   0   3 661.206 316.666   5 
 -12   0   3 1232.89 327.548   2 
 -12   0   4 49223.0 1666.30   2 
 -12   0   4 55307.8 1711.81   5 
 -12   0   5 821.495 297.745   2 
 -12   0   6 13411.7 863.020   2 
 -12   0   7-67.8938 207.491   2 
 -12   0   8 35404.3 1505.95   2 
 -12   0   9-31.4978 221.482   2 
 -12   0  10 15086.8 1010.22   2 
 -12   0  11 187.642 237.463   2 
 -12   0  12 16871.2 1141.03   2 
 -12   0  13 31.0011 233.068   2 
 -12   0  14 15074.1 1130.34   2 
 -12   0  15 104.477 247.852   2 
 -12   0  16 13579.9 1126.96   2 
 -12   2  -6 16007.8 1059.72   5 
 -12   2  -5 19385.1 1131.51   5 
 -12   2  -4 40145.1 1617.89   5 
 -12   2  -3 19031.4 707.317   2 
 -12  -2  -3 20823.7 1103.57   5 
 -12  -2  -3 20667.4 775.847   2 
 -12   2  -3 21738.5 1156.96   5 
 -12  -2  -2 48191.0 1699.81   5 
 -12   2  -2 45936.8 1294.33   2 
 -12  -2  -2 46259.0 1346.91   2 
 -12   2  -2 52836.4 1826.55   5 
 -12  -2  -1 7326.00 644.541   5 
 -12   2  -1 8060.90 694.772   5 
 -12  -2  -1 7401.52 491.144   2 
 -12   2  -1 7253.95 478.885   2 
 -12  -2   0 27450.1 1035.04   2 
 -12  -2   0 28040.3 1186.59   5 
 -12   2   0 28312.7 1044.30   2 
 -12   2   1 418.445 219.832   2 
 -12  -2   1-105.442 224.267   5 
 -12   2   1 801.634 345.816   5 
 -12  -2   1 313.884 186.830   2 
 -12  -2   2 41270.5 1427.80   2 
 -12   2   2 43558.4 1446.82   2 
 -12   2   2 47978.1 1625.97   5 
 -12  -2   2 42823.3 1468.18   5 
 -12   2   3 2064.47 353.602   2 
 -12  -2   3 2134.03 355.822   2 
 -12  -2   3 1841.49 339.144   5 
 -12  -2   4 7397.09 549.403   5 
 -12   2   4 7658.24 604.331   2 
 -12  -2   4 6860.91 578.710   2 
 -12   2   5 11438.6 771.870   2 
 -12  -2   5 11506.5 774.562   2 
 -12  -2   5 12221.3 691.817   5 
 -12  -2   6 6193.41 593.203   2 
 -12  -2   6 6296.53 508.803   5 
 -12   2   6 6030.72 577.878   2 
 -12   2   7 4604.35 532.323   2 
 -12  -2   7 4303.13 512.959   2 
 -12   2   8 18139.2 1062.09   2 
 -12  -2   8 17636.2 1055.85   2 
 -12  -2   9 2653.19 440.269   2 
 -12   2   9 2560.10 415.766   2 
 -12   2  10 2189.74 389.784   2 
 -12  -2  10 1612.37 347.858   2 
 -12  -2  11 5584.51 650.384   2 
 -12   2  11 5546.26 626.840   2 
 -12   2  12 8270.96 810.704   2 
 -12  -2  12 8435.50 808.047   2 
 -12   2  13 11498.0 967.316   2 
 -12  -2  13 10684.3 941.512   2 
 -12  -2  14 18911.2 1279.75   2 
 -12   2  14 17970.4 1259.17   2 
 -12  -2  15 456.312 287.521   2 
 -12   2  15 804.986 369.226   2 
 -12  -2  16 12568.2 1089.16   2 
 -12   2  16 11568.9 1048.16   2 
 -12   4  -7 30376.6 1522.20   5 
 -12   4  -6 3623.46 546.256   5 
 -12   4  -5 10062.9 816.776   5 
 -12   4  -4 4749.58 570.471   5 
 -12   4  -3 6417.99 406.413   2 
 -12  -4  -3 6433.49 435.771   2 
 -12   4  -3 7689.30 698.545   5 
 -12   4  -2 1131.10 197.197   2 
 -12   4  -2 572.615 282.209   5 
 -12  -4  -2 1420.37 253.760   2 
 -12  -4  -1 50785.3 1547.78   2 
 -12   4  -1 51358.2 1478.95   2 
 -12  -4   0 27782.2 1104.94   2 
 -12  -4   0 27557.7 1162.20   5 
 -12   4   0 25307.9 1007.01   2 
 -12   4   0 30646.5 1346.60   5 
 -12   4   1 4876.48 575.386   5 
 -12  -4   1 4876.28 473.499   2 
 -12  -4   1 4149.65 458.823   5 
 -12   4   1 3502.85 381.180   2 
 -12   4   2 21504.7 958.891   2 
 -12  -4   2 21530.6 941.503   5 
 -12  -4   2 21047.8 984.561   2 
 -12  -4   3 10244.1 701.533   2 
 -12   4   3 10868.3 699.652   2 
 -12  -4   3 10823.4 643.025   5 
 -12   4   4 12106.8 781.378   2 
 -12  -4   4 11781.5 774.028   2 
 -12  -4   4 11674.6 661.630   5 
 -12  -4   5 41977.6 1308.76   5 
 -12   4   5 42847.5 1571.71   2 
 -12  -4   5 38963.7 1519.68   2 
 -12  -4   6 4723.95 536.705   2 
 -12  -4   6 4423.97 397.775   5 
 -12   4   6 4744.57 542.258   2 
 -12   4   7 4442.33 512.752   2 
 -12  -4   7 4305.42 375.474   5 
 -12  -4   7 3987.55 490.103   2 
 -12  -4   8 7591.74 711.797   2 
 -12  -4   8 9431.99 535.022   5 
 -12   4   8 8169.51 708.781   2 
 -12  -4   9 3784.29 532.076   2 
 -12  -4   9 4693.64 391.354   5 
 -12   4   9 3666.30 530.134   2 
 -12   4  10 31424.3 1517.88   2 
 -12  -4  10 29481.0 1476.22   2 
 -12   4  11 16725.7 1124.76   2 
 -12  -4  11 15106.9 1054.43   2 
 -12  -4  12 4727.49 590.433   2 
 -12   4  12 4718.50 634.634   2 
 -12  -4  13 7414.01 773.116   2 
 -12   4  13 7898.13 813.786   2 
 -12   4  14 5668.83 707.038   2 
 -12  -4  14 5111.15 672.688   2 
 -12   4  15 10926.5 1005.82   2 
 -12  -4  15 10202.9 965.503   2 
 -12  -4  16 2467.97 536.136   2 
 -12   4  16 1822.32 480.775   2 
 -12  -6 -12-748.848 418.048   7 
 -12  -6 -11 3156.52 569.159   7 
 -12  -6 -10 3647.41 600.397   7 
 -12  -6  -9 12176.1 1019.98   7 
 -12   6  -8 2389.31 470.896   5 
 -12  -6  -8 2833.23 538.238   7 
 -12  -6  -7 17159.9 1196.30   7 
 -12   6  -7 20160.9 1237.82   5 
 -12  -6  -6 1194.37 392.098   7 
 -12   6  -6 758.367 293.366   5 
 -12  -6  -5 6117.77 697.817   7 
 -12   6  -5 6495.20 670.359   5 
 -12   6  -4-12.7975 316.939   5 
 -12   6  -3 8411.32 744.446   5 
 -12   6  -3 7535.35 478.535   2 
 -12  -6  -2 160.370 160.085   2 
 -12   6  -2 164.638 140.103   2 
 -12   6  -1 52124.4 1568.48   2 
 -12  -6  -1 52264.1 1694.14   2 
 -12   6   0 83917.0 2219.69   2 
 -12  -6   0 83546.0 2348.99   2 
 -12  -6   1 48934.4 1688.74   2 
 -12   6   1 52755.6 1653.95   2 
 -12  -6   2 36571.5 1422.82   2 
 -12   6   2 34775.9 1351.48   2 
 -12   6   3 2629.59 387.666   2 
 -12  -6   3 3035.45 448.820   2 
 -12  -6   4 13698.6 672.451   5 
 -12   6   4 14167.5 864.589   2 
 -12  -6   4 13755.9 882.225   2 
 -12  -6   5 6898.35 457.540   5 
 -12   6   5 7761.96 663.336   2 
 -12  -6   5 7242.95 645.114   2 
 -12  -6   6 6566.06 425.398   5 
 -12   6   6 6465.52 631.512   2 
 -12  -6   6 6325.47 638.502   2 
 -12  -6   7 27179.3 872.254   5 
 -12   6   7 27383.2 1338.12   2 
 -12  -6   7 26306.9 1303.17   2 
 -12   6   8 674.914 282.442   2 
 -12  -6   8 726.382 330.163   2 
 -12  -6   9 13812.4 977.208   2 
 -12   6   9 12642.8 954.316   2 
 -12   6  10 3299.99 522.693   2 
 -12  -6  10 2978.46 489.058   2 
 -12  -6  11 37949.0 1761.27   2 
 -12   6  11 39085.3 1783.88   2 
 -12  -6  12 223.184 261.750   2 
 -12   6  12 74.9585 292.787   2 
 -12  -6  13 10486.2 931.928   2 
 -12   6  13 11541.1 996.524   2 
 -12  -6  14 464.642 288.438   2 
 -12   6  14 817.687 357.967   2 
 -12  -6  15 9088.81 925.359   2 
 -12   6  15 9053.81 926.330   2 
 -12  -8 -11 2925.46 566.597   7 
 -12  -8 -10 744.599 408.026   7 
 -12   8  -9 11895.5 996.326   5 
 -12  -8  -9 11409.9 1045.39   7 
 -12  -8  -8 6714.63 805.559   7 
 -12   8  -8 6801.14 738.740   5 
 -12   8  -7 11029.6 909.565   5 
 -12  -8  -7 10452.8 960.759   7 
 -12  -8  -6 356.860 322.609   7 
 -12   8  -6-494.538 414.054   5 
 -12   8  -5 11128.0 891.382   5 
 -12  -8  -5 9305.28 866.429   7 
 -12  -8  -4-563.056 384.647   7 
 -12   8  -4-124.974 296.595   5 
 -12   8  -3 33839.1 1544.61   5 
 -12   8  -3 30210.4 1104.32   2 
 -12  -8  -3 28151.1 1470.07   7 
 -12  -8  -2 3017.18 540.282   7 
 -12   8  -2 4524.45 604.022   5 
 -12   8  -2 3257.87 374.272   2 
 -12   8  -1 41783.3 1417.61   2 
 -12  -8  -1 39109.2 1516.25   2 
 -12  -8   0 46885.3 1702.92   2 
 -12   8   0 48987.7 1602.12   2 
 -12   8   1 17075.4 905.847   2 
 -12  -8   1 15311.4 948.655   2 
 -12   8   2 607.030 242.158   2 
 -12  -8   2 608.129 304.867   2 
 -12  -8   3 594.626 237.837   2 
 -12   8   3 1151.93 290.938   2 
 -12  -8   4 14504.9 962.411   2 
 -12   8   4 15723.3 947.515   2 
 -12   8   5 19193.0 1079.05   2 
 -12  -8   5 19297.9 1127.14   2 
 -12   8   6 856.830 302.975   2 
 -12  -8   6 1282.80 376.034   2 
 -12  -8   7 9169.50 809.285   2 
 -12   8   7 9393.13 784.277   2 
 -12  -8   8 2684.86 508.572   2 
 -12   8   8 2405.52 431.115   2 
 -12  -8   9 23245.4 1349.09   2 
 -12   8   9 23917.6 1347.56   2 
 -12   8  10 2805.27 516.248   2 
 -12  -8  10 3153.78 558.761   2 
 -12  -8  11 33784.8 1723.99   2 
 -12   8  11 36674.6 1774.90   2 
 -12  -8  12 223.481 254.237   2 
 -12   8  12 981.443 385.329   2 
 -12   8  13 12872.5 1079.74   2 
 -12  -8  13 11278.4 1022.81   2 
 -12   8  14 331.369 288.564   2 
 -12  -8  14 320.121 247.775   2 
 -12  10 -10 1243.30 400.687   5 
 -12 -10  -9 6019.22 816.088   7 
 -12  10  -9 6901.20 785.323   5 
 -12 -10  -8 10645.8 1032.67   7 
 -12  10  -8 11786.3 983.053   5 
 -12 -10  -7 11187.0 1039.71   7 
 -12  10  -7 12398.3 998.063   5 
 -12 -10  -6 706.419 340.284   7 
 -12  10  -6 59.0733 338.721   5 
 -12  10  -5 14382.4 1049.47   5 
 -12 -10  -5 12541.8 1061.32   7 
 -12  10  -4 12445.4 971.873   5 
 -12 -10  -4 10339.0 954.057   7 
 -12  10  -3 25574.2 1091.04   2 
 -12 -10  -3 25050.7 1449.37   7 
 -12  10  -3 29660.3 1480.28   5 
 -12  10  -2 29264.4 1463.67   5 
 -12  10  -2 24620.6 1106.90   2 
 -12 -10  -2 24853.6 1410.30   7 
 -12  10  -1 20951.4 1015.10   2 
 -12 -10  -1 19380.4 1215.42   7 
 -12 -10   0 606.697 277.344   2 
 -12 -10   0-10.1002 290.164   7 
 -12  10   0 163.660 182.758   2 
 -12  10   1 1116.49 268.982   2 
 -12 -10   1 471.464 248.095   2 
 -12  10   2-249.370 253.073   2 
 -12 -10   2-89.1832 268.660   2 
 -12 -10   3 698.156 295.577   2 
 -12  10   3 84.5240 244.459   2 
 -12  10   4 11135.0 831.800   2 
 -12 -10   4 10992.1 897.701   2 
 -12 -10   5 29185.4 1511.88   2 
 -12  10   5 28803.5 1397.49   2 
 -12 -10   6 39666.7 1802.35   2 
 -12  10   6 38495.0 1682.67   2 
 -12  10   7 22246.9 1292.32   2 
 -12 -10   7 22277.8 1338.53   2 
 -12 -10   8 10705.7 929.741   2 
 -12  10   8 8537.48 819.121   2 
 -12 -10   9 11122.3 974.732   2 
 -12  10   9 12106.1 969.961   2 
 -12  10  10 4579.24 623.778   2 
 -12 -10  10 4074.57 609.124   2 
 -12  10  11 2272.47 468.923   2 
 -12 -10  11 1834.87 439.106   2 
 -12 -10  12 2602.08 524.628   2 
 -12  10  12 3030.30 558.498   2 
 -12 -10  13 13524.3 1143.96   2 
 -12  10  13 14711.2 1194.25   2 
 -12  12 -10 2045.00 470.247   5 
 -12  12  -9 1019.24 365.879   5 
 -12 -12  -8 182.324 319.954   7 
 -12  12  -8 1129.97 376.402   5 
 -12  12  -7 781.419 347.572   5 
 -12 -12  -7 1347.16 417.844   7 
 -12 -12  -6 11866.8 1111.48   7 
 -12  12  -6 12506.1 1007.48   4 
 -12  12  -6 14021.6 1079.95   5 
 -12 -12  -5 13470.8 1161.05   7 
 -12  12  -5 13176.1 1017.29   4 
 -12  12  -5 15008.1 1103.45   5 
 -12  12  -4 24518.0 1386.63   4 
 -12 -12  -4 25032.1 1542.15   7 
 -12  12  -4 27355.8 1482.17   5 
 -12  12  -3 33083.6 1347.43   2 
 -12 -12  -3 31057.1 1707.49   7 
 -12  12  -2 44764.5 1636.41   2 
 -12  12  -2 49598.2 1979.21   5 
 -12 -12  -2 42498.8 1992.09   7 
 -12  12  -1 3475.43 474.864   2 
 -12 -12  -1 4001.12 653.588   7 
 -12  12   0 13460.1 884.536   2 
 -12 -12   0 11061.4 933.770   7 
 -12 -12   1 194.828 250.219   2 
 -12 -12   1-297.885 394.816   7 
 -12  12   1 159.735 205.077   2 
 -12  12   2 2413.27 417.507   2 
 -12 -12   2 1582.32 373.202   2 
 -12  12   3 6865.86 672.507   2 
 -12 -12   3 5936.01 680.628   2 
 -12 -12   4 9913.31 902.217   2 
 -12  12   4 10805.2 863.218   2 
 -12  12   5 503.237 271.309   2 
 -12 -12   5 790.566 382.985   2 
 -12 -12   6 21508.0 1368.64   2 
 -12  12   6 22728.1 1317.84   2 
 -12 -12   7 9686.43 950.771   2 
 -12  12   7 9420.30 859.634   2 
 -12 -12   8 3470.46 599.954   2 
 -12  12   8 2838.91 507.248   2 
 -12  12   9 4637.10 633.717   2 
 -12 -12   9 4804.58 681.451   2 
 -12 -12  10 1325.73 416.323   2 
 -12  12  10 1090.29 346.407   2 
 -12  12  11 2326.94 490.969   2 
 -12 -12  11 3456.40 622.111   2 
 -12 -12  12 8006.16 921.373   2 
 -12  12  12 7311.04 865.752   2 
 -12  14  -9 170.474 257.448   5 
 -12  14  -8 8146.63 847.690   5 
 -12  14  -7 0.73375 278.719   5 
 -12  14  -6 2199.14 474.185   4 
 -12 -14  -6 1618.89 489.594   7 
 -12  14  -6 1667.23 425.225   5 
 -12  14  -5 355.815 268.309   5 
 -12  14  -5 354.300 258.373   4 
 -12 -14  -5 305.816 316.433   7 
 -12  14  -4 568.281 298.822   4 
 -12  14  -4 763.379 321.716   5 
 -12 -14  -4 177.408 349.498   7 
 -12  14  -3 2.35723 237.957   4 
 -12 -14  -3-352.597 365.599   7 
 -12  14  -3-299.852 309.240   5 
 -12  14  -2 8302.79 714.476   2 
 -12  14  -2 9497.67 866.641   5 
 -12  14  -2 8597.89 841.956   4 
 -12 -14  -2 7639.89 855.428   7 
 -12  14  -1 29.1187 206.102   2 
 -12 -14  -1 223.440 324.047   7 
 -12  14  -1 283.223 279.177   4 
 -12 -14   0 10737.8 960.122   7 
 -12  14   0 12890.4 918.963   2 
 -12  14   0 11951.0 959.982   4 
 -12  14   1 57.5809 217.343   2 
 -12 -14   1 208.217 260.506   7 
 -12  14   2 11142.2 893.584   2 
 -12 -14   2 10038.4 896.719   7 
 -12  14   3 1236.26 371.052   2 
 -12 -14   3 1908.00 501.919   2 
 -12 -14   4 24289.7 1495.91   2 
 -12  14   4 28402.0 1498.42   2 
 -12  14   5 411.640 281.307   2 
 -12 -14   5 1396.20 491.791   2 
 -12 -14   6 12430.1 1066.38   2 
 -12  14   6 12802.6 1024.63   2 
 -12  14   7 38.5827 291.566   2 
 -12 -14   7 234.245 297.615   2 
 -12  14   8 6889.26 775.020   2 
 -12 -14   8 6828.49 816.803   2 
 -12  14   9 338.843 295.597   2 
 -12 -14   9 549.702 299.852   2 
 -12 -14  10 8478.81 968.068   2 
 -12  14  10 8422.47 909.947   2 
 -12  16  -7 4661.17 670.984   5 
 -12  16  -6 10101.1 974.419   5 
 -12  16  -5 4312.58 650.173   5 
 -12  16  -4 12513.1 1052.51   5 
 -12 -16  -4 11090.9 1139.56   7 
 -12  16  -3 1407.31 435.319   5 
 -12  16  -3 1208.65 419.123   4 
 -12 -16  -3 775.991 399.776   7 
 -12 -16  -2 7856.79 905.359   7 
 -12  16  -2 10161.9 923.426   5 
 -12  16  -2 8354.19 866.512   4 
 -12  16  -2 7706.12 728.975   2 
 -12  16  -1 2386.95 442.156   2 
 -12  16  -1 2505.49 500.037   4 
 -12 -16  -1 3324.48 612.827   7 
 -12  16   0 12513.5 1031.05   4 
 -12 -16   0 11822.8 1051.75   7 
 -12  16   0 12513.9 972.332   2 
 -12  16   1 235.836 254.937   2 
 -12 -16   1 1019.23 411.209   7 
 -12  16   1 515.756 303.640   4 
 -12 -16   2 11525.4 994.490   7 
 -12  16   2 12756.1 1004.87   2 
 -12  16   3 2385.70 474.607   2 
 -12  16   4 8958.88 876.871   2 
 -12  16   5 1776.56 453.243   2 
 -12  16   6 3417.36 564.104   2 
 -12 -16   6 3017.37 578.741   2 
 -12  16   7-118.048 333.007   2 
 -12 -16   7-158.620 374.117   2 
 -12  18  -2 2001.97 482.924   5 
 -12 -18  -1 6074.20 814.020   7 
 -12  18  -1 5794.93 701.453   2 
 -12  18   0 7954.29 832.237   2 
 -12 -18   0 8353.10 948.557   7 
 -12 -18   1 4309.88 674.900   7 
 -12  18   1 4698.57 659.976   2 
 -12  18   2 7340.81 829.006   2 
 -12 -18   2 8081.50 872.104   7 
 -12  18   3 10754.8 989.578   2 
 -11   1  -6 592.999 266.336   5 
 -11   1  -5 78714.3 2392.08   5 
 -11  -1  -4 29904.4 1323.08   5 
 -11   1  -4 31176.1 1342.46   5 
 -11  -1  -4 27376.1 757.002   2 
 -11   1  -4 25332.3 704.087   2 
 -11  -1  -3 43085.3 1138.04   2 
 -11   1  -3 48743.6 1667.64   5 
 -11   1  -3 41518.8 1086.75   2 
 -11  -1  -3 48570.1 1648.08   5 
 -11  -1  -2 5449.00 371.746   2 
 -11   1  -2 6085.54 390.564   2 
 -11   1  -2 6516.65 598.282   5 
 -11  -1  -2 6676.74 586.953   5 
 -11   1  -1 6168.37 572.300   5 
 -11  -1  -1 5813.00 538.317   5 
 -11  -1  -1 6037.19 406.623   2 
 -11   1  -1 5843.03 405.759   2 
 -11   1   0 7182.69 464.417   2 
 -11   1   0 6984.13 606.366   5 
 -11  -1   0 6936.32 570.702   5 
 -11  -1   0 6730.47 463.066   2 
 -11  -1   1 8096.26 601.491   5 
 -11  -1   1 7943.33 528.924   2 
 -11   1   1 7576.74 514.896   2 
 -11   1   1 9593.68 666.829   5 
 -11  -1   2 546.978 222.673   5 
 -11   1   2 1064.14 303.988   5 
 -11  -1   2 635.937 203.852   2 
 -11   1   2 470.101 192.673   2 
 -11   1   3 16086.9 809.230   2 
 -11  -1   3 17080.8 825.265   5 
 -11  -1   3 15380.2 797.563   2 
 -11  -1   4 1152.07 307.806   5 
 -11  -1   4 752.600 253.068   2 
 -11   1   4 798.435 249.775   2 
 -11   1   5 60353.0 1861.89   2 
 -11  -1   5 61074.3 1861.19   2 
 -11  -1   6 1913.69 381.821   2 
 -11   1   6 1810.31 375.599   2 
 -11   1   7 43297.0 1601.96   2 
 -11  -1   7 42682.5 1595.14   2 
 -11   1   8 561.901 247.039   2 
 -11  -1   8 480.811 254.459   2 
 -11  -1   9 5783.40 582.680   2 
 -11   1   9 5794.80 593.850   2 
 -11   1  10 3161.01 468.801   2 
 -11  -1  10 3179.55 466.146   2 
 -11   1  11 3610.69 519.186   2 
 -11  -1  11 3351.52 491.735   2 
 -11   1  12 1413.48 345.062   2 
 -11  -1  12 1416.82 366.353   2 
 -11   1  13 15219.1 1067.35   2 
 -11  -1  13 15066.5 1084.68   2 
 -11  -1  14-58.2383 232.746   2 
 -11   1  14 72.4835 248.847   2 
 -11   1  15 13778.0 1068.91   2 
 -11  -1  15 14540.0 1113.54   2 
 -11  -1  16-94.2640 292.623   2 
 -11   1  16-6.91106 254.654   2 
 -11  -1  17 8287.52 890.686   2 
 -11   1  17 7680.85 874.950   2 
 -11   3  -7 12960.3 944.328   5 
 -11   3  -6 13247.7 919.550   5 
 -11   3  -5 38849.0 1586.02   5 
 -11   3  -4 15205.1 950.751   5 
 -11   3  -4 14041.6 509.850   2 
 -11   3  -3 40387.8 1534.49   5 
 -11   3  -3 34559.1 998.652   2 
 -11  -3  -3 36421.8 1099.48   2 
 -11  -3  -2 1516.16 218.398   2 
 -11   3  -2 1794.22 225.642   2 
 -11   3  -2 1215.75 326.700   5 
 -11  -3  -2 1764.08 359.915   5 
 -11   3  -1 3821.75 332.233   2 
 -11   3  -1 3390.55 471.527   5 
 -11  -3  -1 3609.32 433.545   5 
 -11  -3  -1 3621.67 355.567   2 
 -11  -3   0 32724.0 1219.76   5 
 -11  -3   0 29829.4 1081.03   2 
 -11   3   0 30799.6 1060.74   2 
 -11   3   1 18428.4 821.709   2 
 -11  -3   1 17977.8 841.868   5 
 -11   3   1 20881.4 1020.19   5 
 -11  -3   1 17810.0 827.352   2 
 -11  -3   2 156.146 176.069   2 
 -11  -3   2-178.493 203.080   5 
 -11   3   2 139.817 155.612   2 
 -11  -3   3 12667.4 672.082   5 
 -11   3   3 11745.7 686.422   2 
 -11  -3   3 11460.7 692.957   2 
 -11   3   4 16614.0 860.835   2 
 -11  -3   4 17388.1 774.546   5 
 -11  -3   4 16880.2 892.882   2 
 -11  -3   5 13504.3 824.320   2 
 -11  -3   5 14007.7 685.551   5 
 -11   3   5 13254.4 795.762   2 
 -11  -3   6 27427.8 977.139   5 
 -11  -3   6 26680.5 1213.56   2 
 -11   3   6 26455.3 1184.68   2 
 -11   3   7 54579.3 1856.20   2 
 -11  -3   7 54965.5 1882.82   2 
 -11   3   8 14493.8 929.291   2 
 -11  -3   8 14170.9 920.646   2 
 -11   3   9 19789.2 1104.43   2 
 -11  -3   9 18663.7 1086.72   2 
 -11   3  10 18574.1 1135.77   2 
 -11  -3  10 18041.7 1099.63   2 
 -11   3  11 1918.85 404.564   2 
 -11  -3  11 1233.02 324.732   2 
 -11   3  12 7920.33 778.878   2 
 -11  -3  12 7795.54 764.322   2 
 -11  -3  13 13376.1 1012.90   2 
 -11   3  13 13646.4 1028.20   2 
 -11   3  14 12371.6 1019.37   2 
 -11  -3  14 12181.3 988.120   2 
 -11   3  15 6794.91 775.572   2 
 -11  -3  15 7188.59 785.667   2 
 -11  -3  16 821.237 365.307   2 
 -11   3  16 462.518 282.759   2 
 -11   3  17 5667.20 741.445   2 
 -11  -3  17 5605.77 728.136   2 
 -11  -5 -13-196.787 323.458   7 
 -11  -5 -12 533.564 272.253   7 
 -11  -5 -11 3690.56 576.538   7 
 -11  -5 -10 4828.94 641.126   7 
 -11  -5  -9 3129.31 506.940   7 
 -11  -5  -8 7901.92 758.146   7 
 -11   5  -8 9813.33 851.874   5 
 -11   5  -7 19784.3 1183.94   5 
 -11  -5  -7 17885.5 1132.64   7 
 -11   5  -6 41758.1 1701.48   5 
 -11  -5  -6 38249.2 1687.51   7 
 -11  -5  -5 1572.82 405.126   7 
 -11   5  -5 1847.93 421.418   5 
 -11   5  -4 36107.8 1512.39   5 
 -11   5  -4 32217.7 956.245   2 
 -11  -5  -4 32369.5 1490.08   7 
 -11   5  -3 2106.56 426.978   5 
 -11  -5  -3 1665.21 247.548   2 
 -11   5  -3 1519.93 211.903   2 
 -11   5  -2 44020.7 1286.20   2 
 -11  -5  -2 44230.8 1392.47   2 
 -11   5  -1 15969.5 949.504   5 
 -11  -5  -1 13802.1 746.395   2 
 -11   5  -1 14041.8 681.724   2 
 -11   5   0 33767.2 1165.93   2 
 -11  -5   0 30824.4 1180.08   2 
 -11   5   1 25757.9 1030.89   2 
 -11  -5   1 24788.3 1066.29   2 
 -11   5   2 40997.4 1379.29   2 
 -11  -5   2 39119.4 1266.77   5 
 -11  -5   2 38334.5 1397.65   2 
 -11   5   3 10597.7 696.020   2 
 -11  -5   3 10871.6 725.221   2 
 -11  -5   3 10149.7 578.726   5 
 -11   5   4 7683.28 608.209   2 
 -11  -5   4 7005.82 590.945   2 
 -11  -5   4 7088.18 457.026   5 
 -11  -5   5 848.696 178.214   5 
 -11   5   5 1104.51 282.786   2 
 -11  -5   5 976.719 263.974   2 
 -11  -5   6 1480.50 312.658   2 
 -11  -5   6 1603.18 210.839   5 
 -11   5   6 1623.25 331.264   2 
 -11  -5   7 4394.60 325.811   5 
 -11   5   7 4565.97 548.456   2 
 -11  -5   7 3949.82 488.851   2 
 -11  -5   8 11691.4 524.587   5 
 -11   5   8 11551.6 836.694   2 
 -11  -5   8 10337.9 785.944   2 
 -11  -5   9 11740.2 859.722   2 
 -11   5   9 12196.8 901.962   2 
 -11   5  10 26324.5 1337.72   2 
 -11  -5  10 23518.8 1268.03   2 
 -11  -5  11 15722.6 1041.98   2 
 -11   5  11 15211.8 1048.66   2 
 -11  -5  12 10489.1 887.494   2 
 -11   5  12 10513.7 921.302   2 
 -11  -5  13 2548.64 443.638   2 
 -11   5  13 2904.24 511.262   2 
 -11  -5  14 6751.49 750.577   2 
 -11   5  14 7491.30 795.976   2 
 -11  -5  15 226.716 239.622   2 
 -11   5  15-34.7901 251.149   2 
 -11  -5  16 10262.8 975.715   2 
 -11   5  16 10961.7 1017.66   2 
 -11  -7 -12 6117.96 759.833   7 
 -11  -7 -11-418.758 375.368   7 
 -11  -7 -10 5907.28 723.420   7 
 -11   7  -9-59.6265 313.202   5 
 -11  -7  -9 387.676 306.016   7 
 -11   7  -8 15386.4 1061.34   5 
 -11  -7  -8 14419.9 1086.99   7 
 -11   7  -7 667.911 305.036   5 
 -11  -7  -7 498.284 328.866   7 
 -11  -7  -6 20323.6 1253.90   7 
 -11   7  -6 22014.4 1217.74   5 
 -11  -7  -5 1409.86 392.705   7 
 -11   7  -5 274.989 302.737   5 
 -11  -7  -4 73.2138 263.141   7 
 -11   7  -4 469.370 152.195   2 
 -11   7  -4 66.0039 268.999   5 
 -11   7  -3 2550.70 295.593   2 
 -11   7  -3 2369.76 417.763   5 
 -11  -7  -3 2237.88 431.180   7 
 -11  -7  -2 27654.1 1352.25   7 
 -11   7  -2 28546.9 1026.88   2 
 -11  -7  -2 26006.5 1095.99   2 
 -11  -7  -1 4348.15 473.318   2 
 -11   7  -1 7497.11 732.359   5 
 -11   7  -1 4865.83 434.663   2 
 -11  -7  -1 7562.19 758.787   7 
 -11   7   0 160382. 3447.73   2 
 -11  -7   0 153106. 3599.64   2 
 -11   7   1 7473.97 638.800   2 
 -11  -7   1 8040.31 727.353   2 
 -11   7   2 79398.0 2157.68   2 
 -11  -7   2 72197.1 2211.32   2 
 -11   7   3 8545.59 656.410   2 
 -11  -7   3 7849.08 678.308   2 
 -11   7   4 23880.8 1133.52   2 
 -11  -7   4 23306.8 1160.37   2 
 -11   7   5 7881.23 675.241   2 
 -11  -7   5 8467.29 713.973   2 
 -11  -7   6 871.021 312.232   2 
 -11   7   6 611.299 272.294   2 
 -11  -7   7 22.2366 227.747   2 
 -11   7   7 193.029 239.806   2 
 -11  -7   8 34480.7 1551.77   2 
 -11   7   8 35056.1 1541.63   2 
 -11   7   9 3929.16 558.665   2 
 -11  -7   9 4426.47 596.764   2 
 -11  -7  10 41745.6 1806.29   2 
 -11   7  10 44110.0 1850.12   2 
 -11  -7  11 1221.11 433.150   2 
 -11   7  11 1525.41 464.426   2 
 -11   7  12 47345.3 2049.00   2 
 -11  -7  12 47240.7 2021.00   2 
 -11  -7  13 179.842 273.093   2 
 -11   7  13 510.233 365.509   2 
 -11   7  14 8510.36 888.076   2 
 -11  -7  14 8644.27 868.042   2 
 -11  -7  15-321.859 344.498   2 
 -11   7  15-54.9209 276.468   2 
 -11  -7  16 6980.44 840.092   2 
 -11  -9 -11 20.5411 294.500   7 
 -11  -9 -10 3384.21 601.607   7 
 -11   9  -9 3340.69 530.568   5 
 -11  -9  -9 3386.21 587.978   7 
 -11  -9  -8 7521.58 830.864   7 
 -11   9  -8 8287.70 789.698   5 
 -11   9  -7 7292.22 715.159   5 
 -11  -9  -7 7152.49 798.065   7 
 -11   9  -6 18382.1 1131.29   5 
 -11  -9  -6 16600.5 1183.39   7 
 -11   9  -5 1027.35 347.545   5 
 -11  -9  -5 1392.56 423.867   7 
 -11   9  -4 65823.8 1801.99   2 
 -11  -9  -4 61902.4 2334.20   7 
 -11  -9  -3 1192.00 467.510   7 
 -11   9  -3 1065.03 436.417   5 
 -11   9  -3 229.975 178.327   2 
 -11   9  -2 50830.9 1598.21   2 
 -11  -9  -2 46868.6 1922.46   7 
 -11  -9  -1 1380.04 315.428   2 
 -11   9  -1 1495.63 289.631   2 
 -11   9   0 7265.22 568.055   2 
 -11  -9   0 8218.32 763.647   7 
 -11  -9   0 6368.60 591.963   2 
 -11   9   1 32479.5 1290.20   2 
 -11  -9   1 30053.7 1356.06   2 
 -11   9   2 9795.46 710.965   2 
 -11  -9   2 9253.85 768.741   2 
 -11  -9   3 14028.3 947.329   2 
 -11   9   3 14703.8 892.068   2 
 -11  -9   4 16914.1 1074.13   2 
 -11   9   4 18029.9 1012.60   2 
 -11   9   5 3527.18 488.658   2 
 -11  -9   5 3268.99 505.983   2 
 -11   9   6 1384.68 318.138   2 
 -11  -9   6 768.952 248.715   2 
 -11   9   7 11051.6 857.789   2 
 -11  -9   7 10624.5 865.538   2 
 -11  -9   8 18150.2 1147.97   2 
 -11   9   8 17759.9 1106.79   2 
 -11   9   9 19415.5 1184.77   2 
 -11  -9   9 18131.0 1185.28   2 
 -11   9  10 25168.3 1392.10   2 
 -11  -9  10 23436.2 1363.15   2 
 -11   9  11 2276.26 483.297   2 
 -11  -9  11 1639.81 414.648   2 
 -11  -9  12 6537.10 751.138   2 
 -11   9  12 7821.76 818.703   2 
 -11  -9  13 965.290 341.203   2 
 -11   9  13 1301.09 415.617   2 
 -11   9  14 9274.35 957.568   2 
 -11  -9  14 9567.55 947.637   2 
 -11  -9  15-168.124 298.048   2 
 -11   9  15-73.4272 273.994   2 
 -11 -11 -10 456.118 341.159   7 
 -11  11 -10 677.445 317.731   5 
 -11 -11  -9-151.364 348.010   7 
 -11  11  -9 25.1574 242.498   5 
 -11  11  -9 139.716 209.863   4 
 -11  11  -8 3084.56 493.946   4 
 -11  11  -8 2725.71 465.940   5 
 -11 -11  -8 2410.33 535.035   7 
 -11 -11  -7 11433.8 1048.98   7 
 -11  11  -7 12502.9 951.790   4 
 -11  11  -7 12069.1 961.485   5 
 -11 -11  -6 5705.52 749.862   7 
 -11  11  -6 6494.00 710.147   5 
 -11  11  -6 6612.87 705.004   4 
 -11  11  -5 19522.3 1185.42   5 
 -11 -11  -5 17346.3 1243.60   7 
 -11  11  -5 17296.6 1122.12   4 
 -11  11  -4 27182.4 1128.57   2 
 -11 -11  -4 25539.0 1506.28   7 
 -11  11  -4 30174.2 1468.25   5 
 -11  11  -4 27483.8 1404.27   4 
 -11  11  -3 22719.4 1049.31   2 
 -11  11  -3 24087.0 1316.04   5 
 -11 -11  -3 21207.0 1332.37   7 
 -11  11  -3 22165.2 1241.26   4 
 -11  11  -2 6429.06 664.915   5 
 -11  11  -2 6532.68 559.314   2 
 -11  11  -2 6045.83 663.201   4 
 -11 -11  -2 6162.24 719.673   7 
 -11 -11  -1 11243.6 914.734   7 
 -11  11  -1 13823.7 832.125   2 
 -11  11  -1 12377.3 896.155   4 
 -11  11   0 3366.25 439.608   2 
 -11 -11   0 2822.16 483.355   7 
 -11 -11   1 12662.6 930.215   7 
 -11  11   1 14138.9 873.482   2 
 -11 -11   1 12137.6 887.489   2 
 -11  11   2 588.619 259.585   2 
 -11 -11   2 225.238 267.450   7 
 -11 -11   2 476.912 241.726   2 
 -11  11   3 5737.09 589.977   2 
 -11 -11   3 4855.82 569.809   2 
 -11  11   4 6958.87 655.045   2 
 -11 -11   4 6382.57 679.468   2 
 -11  11   5 1743.71 380.913   2 
 -11 -11   5 2092.86 444.550   2 
 -11  11   6 25645.9 1352.36   2 
 -11 -11   6 25980.3 1431.53   2 
 -11 -11   7 41890.6 1904.72   2 
 -11  11   7 42665.9 1804.28   2 
 -11 -11   8 20660.9 1334.12   2 
 -11  11   8 20110.4 1243.01   2 
 -11  11   9 6134.61 699.790   2 
 -11 -11   9 7335.94 826.800   2 
 -11 -11  10 7250.64 805.401   2 
 -11  11  10 7300.64 776.686   2 
 -11 -11  11 1169.24 354.518   2 
 -11  11  11 820.262 322.337   2 
 -11  11  12 7414.32 842.452   2 
 -11 -11  12 7875.67 862.507   2 
 -11  11  13 3921.99 658.914   2 
 -11 -11  13 3868.51 638.698   2 
 -11  13 -10-344.333 321.875   5 
 -11  13  -9 2883.20 533.070   5 
 -11  13  -9 2340.28 444.901   4 
 -11 -13  -8 325.742 302.840   7 
 -11  13  -8 781.974 314.407   4 
 -11  13  -8 359.117 257.175   5 
 -11  13  -7 7587.88 783.952   4 
 -11 -13  -7 6598.90 831.624   7 
 -11  13  -7 7544.65 771.064   5 
 -11 -13  -6-68.4912 331.620   7 
 -11  13  -6 567.446 323.383   4 
 -11  13  -6-107.360 281.465   5 
 -11 -13  -5 15921.2 1243.68   7 
 -11  13  -5 18969.9 1198.99   5 
 -11  13  -5 18753.9 1223.11   4 
 -11 -13  -4 5525.18 734.598   7 
 -11  13  -4 7183.98 768.075   4 
 -11  13  -4 7519.65 773.888   5 
 -11  13  -3 12061.6 955.162   4 
 -11 -13  -3 11279.9 1011.97   7 
 -11  13  -3 13825.2 1005.95   5 
 -11  13  -2 21943.4 1284.19   4 
 -11 -13  -2 20151.9 1323.62   7 
 -11 -13  -1 22701.6 1378.64   7 
 -11  13  -1 23427.6 1315.18   4 
 -11 -13   0 2989.30 513.968   7 
 -11  13   0 3667.91 501.555   2 
 -11  13   0 2246.82 421.434   4 
 -11 -13   1 17912.8 1152.04   7 
 -11  13   1 17561.8 1106.16   4 
 -11  13   1 20273.8 1139.54   2 
 -11  13   2 811.842 298.923   2 
 -11 -13   2 648.367 286.053   7 
 -11 -13   3 8567.11 827.444   2 
 -11  13   3 10100.6 819.736   2 
 -11 -13   3 9133.03 793.754   7 
 -11 -13   4 483.803 305.080   2 
 -11  13   4-230.690 250.717   2 
 -11  13   5 17249.8 1143.13   2 
 -11 -13   5 16173.5 1139.54   2 
 -11  13   6-383.091 316.838   2 
 -11 -13   6 107.614 255.762   2 
 -11 -13   7 10099.4 933.007   2 
 -11  13   7 9944.46 865.904   2 
 -11  13   8 2152.04 447.179   2 
 -11 -13   8 2654.29 516.827   2 
 -11  13   9 8252.91 829.438   2 
 -11 -13   9 8743.18 916.521   2 
 -11 -13  10 6051.14 780.788   2 
 -11  13  10 6329.33 760.037   2 
 -11 -13  11 4589.40 706.859   2 
 -11  13  11 4232.91 654.515   2 
 -11  13  12 209.925 273.003   2 
 -11 -13  12 222.860 298.103   2 
 -11  15  -9 9055.58 880.553   5 
 -11  15  -8 417.041 292.818   5 
 -11  15  -7 16067.0 1156.23   5 
 -11 -15  -6 1061.75 470.282   7 
 -11  15  -6 1038.63 386.005   5 
 -11  15  -6 1454.23 434.892   4 
 -11 -15  -5 17849.9 1381.65   7 
 -11  15  -5 18995.8 1286.05   4 
 -11  15  -5 20779.3 1306.73   5 
 -11 -15  -4 1965.15 530.012   7 
 -11  15  -4 2379.84 520.770   4 
 -11  15  -4 2752.12 509.854   5 
 -11  15  -3 5317.12 663.113   5 
 -11  15  -3 4620.01 630.480   4 
 -11 -15  -3 3163.28 577.591   7 
 -11 -15  -2 193.310 318.156   7 
 -11  15  -2-181.154 256.468   4 
 -11  15  -1 5585.06 658.262   4 
 -11 -15  -1 5797.01 730.141   7 
 -11  15   0 1993.17 405.276   4 
 -11 -15   0 1541.02 425.262   7 
 -11  15   1 13157.3 966.202   2 
 -11 -15   1 12487.8 996.742   7 
 -11  15   1 12206.2 965.514   4 
 -11  15   2 221.082 213.824   2 
 -11  15   2-42.4715 265.520   4 
 -11 -15   3 5954.05 663.591   7 
 -11  15   3 5952.32 662.481   4 
 -11  15   3 6118.45 683.317   2 
 -11  15   4 150.016 233.898   2 
 -11 -15   5 20766.7 1369.21   2 
 -11  15   5 21986.7 1345.87   2 
 -11 -15   6 1473.62 464.245   2 
 -11  15   6 573.701 291.189   2 
 -11 -15   7 9135.95 937.073   2 
 -11  15   7 9276.75 899.810   2 
 -11  15   8 103.835 248.849   2 
 -11 -15   8-102.175 344.651   2 
 -11  15   9 3816.64 626.001   2 
 -11 -15   9 3555.70 624.093   2 
 -11  17  -7 8820.16 889.091   5 
 -11  17  -6 3768.41 612.953   5 
 -11  17  -5 3164.03 539.721   5 
 -11 -17  -4 148.028 313.589   7 
 -11  17  -4 563.507 292.607   5 
 -11  17  -3 2199.42 474.335   5 
 -11 -17  -3 1552.42 483.747   7 
 -11 -17  -2 1447.65 455.255   7 
 -11  17  -2 1853.76 457.541   4 
 -11 -17  -1 10699.3 1026.02   7 
 -11  17  -1 12008.6 1032.35   4 
 -11  17   0 9951.38 935.830   4 
 -11 -17   0 9677.81 961.757   7 
 -11 -17   1 11863.8 1043.26   7 
 -11  17   1 11865.5 995.036   4 
 -11  17   2 5047.94 658.880   2 
 -11  17   2 5536.97 697.466   4 
 -11 -17   2 5693.66 720.434   7 
 -11  17   3 7814.10 802.727   4 
 -11 -17   3 8570.16 829.849   7 
 -11  17   3 7989.37 830.504   2 
 -11  17   4 2127.29 446.426   2 
 -11  17   5 6645.71 768.211   2 
 -11  17   6 4201.82 644.105   2 
 -11  19  -3 144.819 296.514   5 
 -11 -19  -1 6626.10 853.097   7 
 -11 -19   0 7940.97 942.541   7 
 -11 -19   1 9317.94 970.824   7 
 -11  19   3 4509.43 646.663   4 
 -11  19   4 4522.07 632.510   4 
 -10   0  -5-385.013 323.360   5 
 -10   0  -4 35483.6 846.396   2 
 -10   0  -4 41603.3 1483.36   5 
 -10   0  -3 59.2545 244.593   5 
 -10   0  -3 31.7623 95.8041   2 
 -10   0  -2 109710. 2308.40   2 
 -10   0  -2 124166. 2875.66   5 
 -10   0  -1 111.401 233.400   5 
 -10   0  -1 28.9765 120.401   2 
 -10   0   0 6348.41 516.522   5 
 -10   0   0 5940.10 406.270   2 
 -10   0   1-41.9902 131.290   2 
 -10   0   1-41.9633 189.444   5 
 -10   0   2 47846.2 1428.43   2 
 -10   0   2 50974.0 1520.33   5 
 -10   0   3 230.787 217.517   2 
 -10   0   4 13699.5 738.359   2 
 -10   0   5 70.5481 170.540   2 
 -10   0   6 33970.1 1312.41   2 
 -10   0   7 234.318 218.957   2 
 -10   0   8 33815.2 1394.67   2 
 -10   0   9 107.249 235.559   2 
 -10   0  10 18625.1 1058.10   2 
 -10   0  11-278.612 254.405   2 
 -10   0  12 148.541 240.278   2 
 -10   0  13-357.661 300.480   2 
 -10   0  14 1870.56 377.454   2 
 -10   0  15-357.901 307.747   2 
 -10   0  16 20077.0 1335.57   2 
 -10   0  17 162.543 283.724   2 
 -10   0  18 21806.0 1443.71   2 
 -10   2  -6 22288.4 1161.32   5 
 -10   2  -5 1774.27 387.060   5 
 -10   2  -4 49130.8 1089.87   2 
 -10  -2  -4 50416.5 1165.89   2 
 -10   2  -4 53641.0 1749.26   5 
 -10  -2  -3 8376.65 432.605   2 
 -10   2  -3 9528.07 705.902   5 
 -10  -2  -3 7833.94 636.495   5 
 -10   2  -3 8056.07 386.461   2 
 -10  -2  -2 31128.1 1191.02   5 
 -10   2  -2 28287.7 871.965   2 
 -10   2  -2 31496.6 1273.66   5 
 -10  -2  -2 28225.1 915.036   2 
 -10   2  -1 830.405 269.128   5 
 -10  -2  -1 1241.55 282.258   5 
 -10  -2  -1 1194.47 203.425   2 
 -10   2  -1 1206.04 199.672   2 
 -10  -2   0 15745.5 691.342   2 
 -10   2   0 18917.8 913.507   5 
 -10  -2   0 16947.7 808.656   5 
 -10   2   0 16531.2 705.825   2 
 -10   2   1 11505.8 704.512   5 
 -10   2   1 9730.86 551.100   2 
 -10  -2   1 9017.18 582.460   5 
 -10  -2   1 8545.61 522.837   2 
 -10  -2   2 26279.5 1000.94   5 
 -10  -2   2 26325.2 1008.76   2 
 -10   2   2 26052.1 989.595   2 
 -10   2   3 25811.8 1012.93   2 
 -10  -2   3 25324.2 1037.85   2 
 -10  -2   3 26083.2 975.105   5 
 -10  -2   4 39354.5 1374.18   2 
 -10   2   4 39139.6 1349.81   2 
 -10  -2   4 41465.3 1256.02   5 
 -10  -2   5 28278.8 1170.46   2 
 -10   2   5 28369.5 1159.02   2 
 -10   2   6 97763.8 2530.49   2 
 -10  -2   6 95166.9 2546.78   2 
 -10   2   7 4066.50 484.373   2 
 -10  -2   7 4668.39 512.023   2 
 -10  -2   8 18890.4 1015.10   2 
 -10   2   8 18259.4 999.765   2 
 -10   2   9 628.436 242.885   2 
 -10  -2   9 498.505 259.836   2 
 -10   2  10 362.999 235.399   2 
 -10  -2  10-121.633 260.427   2 
 -10  -2  11 12813.1 913.437   2 
 -10   2  11 13368.7 931.187   2 
 -10  -2  12 6320.41 673.249   2 
 -10   2  12 6958.68 709.331   2 
 -10  -2  13 3009.79 506.455   2 
 -10   2  13 3084.49 509.372   2 
 -10   2  14 15694.8 1095.21   2 
 -10  -2  14 14295.1 1058.71   2 
 -10   2  15 2204.08 474.075   2 
 -10  -2  15 2278.25 468.913   2 
 -10  -2  16 19154.7 1302.31   2 
 -10   2  16 19331.9 1304.14   2 
 -10  -2  17 4246.63 643.074   2 
 -10   2  17 4466.16 671.531   2 
 -10  -2  18 6704.41 811.912   2 
 -10   2  18 7039.18 837.539   2 
 -10  -4 -14 2213.76 476.415   7 
 -10  -4 -13 2975.41 523.579   7 
 -10  -4 -12 4270.89 590.951   7 
 -10  -4 -11 8415.31 793.300   7 
 -10  -4 -10 8584.86 786.021   7 
 -10  -4  -9 1547.08 324.578   7 
 -10  -4  -8 4100.83 528.930   7 
 -10   4  -7 4956.86 564.401   5 
 -10  -4  -7 4533.60 554.913   7 
 -10   4  -6 602.406 279.698   5 
 -10  -4  -6 244.794 247.985   7 
 -10  -4  -5 11433.1 833.097   7 
 -10   4  -5 11159.8 400.465   2 
 -10   4  -5 12814.6 840.236   5 
 -10   4  -4 6673.63 346.695   2 
 -10  -4  -4 7420.15 672.056   7 
 -10   4  -4 6592.40 611.336   5 
 -10   4  -3 32842.3 1344.36   5 
 -10   4  -3 29701.2 889.826   2 
 -10  -4  -3 28682.7 962.247   2 
 -10  -4  -2 3303.66 320.159   2 
 -10   4  -2 3446.67 294.155   2 
 -10   4  -2 3757.88 486.867   5 
 -10  -4  -1 28700.6 1032.96   2 
 -10   4  -1 31134.1 1005.41   2 
 -10  -4   0 33259.6 1192.57   5 
 -10  -4   0 32553.2 1147.95   2 
 -10   4   0 34581.0 1114.50   2 
 -10   4   1 34051.5 1136.11   2 
 -10  -4   1 32111.0 1110.46   5 
 -10  -4   1 30541.8 1133.59   2 
 -10   4   2 8503.75 561.045   2 
 -10  -4   2 6941.02 481.251   5 
 -10  -4   2 7176.76 538.092   2 
 -10  -4   3 36841.9 1150.25   5 
 -10   4   3 39018.9 1318.84   2 
 -10  -4   3 36203.4 1298.10   2 
 -10  -4   4 48523.1 1328.10   5 
 -10  -4   4 45665.8 1535.83   2 
 -10   4   4 50968.3 1592.11   2 
 -10  -4   5 5680.00 527.331   2 
 -10   4   5 5459.02 517.750   2 
 -10  -4   5 4862.64 362.904   5 
 -10  -4   6 5620.60 522.441   2 
 -10  -4   6 6193.37 395.974   5 
 -10   4   6 5487.97 536.472   2 
 -10  -4   7 10568.0 520.747   5 
 -10  -4   7 9376.03 701.142   2 
 -10   4   7 10071.7 731.961   2 
 -10   4   8 28240.4 1290.65   2 
 -10  -4   8 26023.6 1227.88   2 
 -10   4   9 31482.4 1391.37   2 
 -10  -4   9 30194.0 1368.48   2 
 -10   4  10 17167.3 1045.01   2 
 -10  -4  10 17687.2 1047.92   2 
 -10   4  11 12722.9 930.393   2 
 -10  -4  11 12170.6 891.043   2 
 -10  -4  12 4059.14 536.165   2 
 -10   4  12 4509.20 574.989   2 
 -10   4  13 4140.90 565.869   2 
 -10  -4  13 3458.22 508.632   2 
 -10  -4  14 3310.01 519.043   2 
 -10   4  14 3994.11 580.156   2 
 -10  -4  15 11771.3 983.411   2 
 -10   4  15 13674.7 1053.68   2 
 -10   4  16 1371.92 407.321   2 
 -10  -4  16 959.243 336.275   2 
 -10  -4  17 2996.03 522.587   2 
 -10   4  17 3052.77 548.375   2 
 -10  -6 -14 342.566 274.665   7 
 -10  -6 -13 1496.57 393.817   7 
 -10  -6 -12 77.6153 272.844   7 
 -10  -6 -11 11699.8 987.673   7 
 -10  -6 -10 1343.04 384.169   7 
 -10  -6  -9 16460.4 1121.11   7 
 -10   6  -8 13147.7 955.093   5 
 -10  -6  -8 11315.5 926.483   7 
 -10   6  -7 12689.5 903.856   5 
 -10  -6  -7 9819.85 851.365   7 
 -10   6  -6 4153.43 499.863   5 
 -10  -6  -6 3822.92 522.692   7 
 -10   6  -5 7504.42 395.785   2 
 -10  -6  -5 8399.05 755.195   7 
 -10   6  -5 8120.44 702.400   5 
 -10   6  -4 36415.8 1059.76   2 
 -10  -6  -4 36838.4 1571.50   7 
 -10   6  -3 21361.3 1103.44   5 
 -10  -6  -3 19200.5 1088.92   7 
 -10   6  -3 18807.9 736.724   2 
 -10  -6  -2 866.832 367.076   7 
 -10   6  -2 669.502 346.997   5 
 -10  -6  -2 170.178 168.521   2 
 -10   6  -2 273.711 162.662   2 
 -10  -6  -1 79635.5 2178.73   2 
 -10  -6  -1 87553.9 2481.60   7 
 -10   6  -1 87015.7 2096.46   2 
 -10   6   0 71858.4 1851.10   2 
 -10  -6   0 67145.7 1959.48   2 
 -10   6   1 143006. 3086.01   2 
 -10  -6   1 131921. 3141.99   2 
 -10   6   2 2154.59 393.911   2 
 -10  -6   2 3024.94 463.125   2 
 -10   6   3 83090.0 2195.73   2 
 -10  -6   3 76173.7 2210.39   2 
 -10   6   4 2115.83 361.048   2 
 -10  -6   4 2525.98 431.204   2 
 -10  -6   5 4259.24 297.461   5 
 -10  -6   5 4412.91 496.099   2 
 -10   6   5 4469.03 494.112   2 
 -10  -6   6 1819.42 356.302   2 
 -10   6   6 2009.38 338.996   2 
 -10  -6   6 1923.32 197.123   5 
 -10   6   7 5731.71 569.660   2 
 -10  -6   7 5710.89 298.776   5 
 -10  -6   7 5508.63 565.454   2 
 -10  -6   8 3222.14 442.486   2 
 -10   6   8 3165.48 454.572   2 
 -10  -6   9 3523.64 482.818   2 
 -10   6   9 3980.91 518.273   2 
 -10   6  10 11609.8 906.871   2 
 -10  -6  10 11110.9 858.331   2 
 -10  -6  11 37607.7 1684.95   2 
 -10   6  11 40218.4 1743.00   2 
 -10  -6  12 2593.98 466.080   2 
 -10   6  12 3237.36 564.085   2 
 -10  -6  13 16168.2 1120.10   2 
 -10   6  13 17203.6 1173.31   2 
 -10  -6  14 16.7191 264.509   2 
 -10   6  14-204.426 285.019   2 
 -10  -6  15 14708.6 1119.11   2 
 -10   6  15 15906.9 1178.07   2 
 -10   6  16 39.9058 265.842   2 
 -10  -6  16-14.6941 252.828   2 
 -10  -6  17 7017.32 823.191   2 
 -10   6  17 6379.49 805.717   2 
 -10  -8 -13 5947.78 771.549   7 
 -10  -8 -12-422.341 393.755   7 
 -10  -8 -11 15364.1 1185.80   7 
 -10  -8 -10 1005.34 361.616   7 
 -10  -8  -9 10830.4 960.833   7 
 -10   8  -9 12286.1 945.475   5 
 -10   8  -8 9673.06 829.580   5 
 -10  -8  -8 9420.30 882.698   7 
 -10  -8  -7 4917.07 630.079   7 
 -10   8  -7 5422.62 580.408   4 
 -10   8  -7 4728.29 542.807   5 
 -10   8  -6-355.162 347.701   5 
 -10  -8  -6 186.555 300.688   7 
 -10   8  -6 186.914 221.121   4 
 -10   8  -5 25105.8 1222.02   4 
 -10   8  -5 26684.0 918.722   2 
 -10   8  -5 26908.9 1310.52   5 
 -10  -8  -5 24823.8 1370.07   7 
 -10   8  -4 4668.94 555.868   5 
 -10   8  -4 4379.79 376.855   2 
 -10   8  -4 4973.10 549.948   4 
 -10  -8  -4 3937.45 587.577   7 
 -10   8  -3 20515.4 850.170   2 
 -10   8  -3 22591.7 1164.34   5 
 -10   8  -3 19331.7 1054.22   4 
 -10  -8  -3 18807.9 1142.31   7 
 -10  -8  -2 354.276 334.740   7 
 -10   8  -2 719.676 376.279   5 
 -10   8  -2-24.7698 155.588   2 
 -10  -8  -1 37846.3 1424.19   2 
 -10   8  -1 42654.2 1362.82   2 
 -10  -8  -1 41473.7 1655.47   7 
 -10   8   0 13059.1 736.888   2 
 -10  -8   0 14480.6 952.464   7 
 -10  -8   0 11977.4 787.088   2 
 -10  -8   1 84610.1 2438.54   7 
 -10  -8   1 82104.6 2381.75   2 
 -10   8   1 87987.8 2293.70   2 
 -10   8   2 5393.49 549.724   2 
 -10  -8   2 5701.78 629.039   2 
 -10   8   3 93979.8 2473.35   2 
 -10  -8   3 88091.9 2555.99   2 
 -10   8   4 7388.48 663.084   2 
 -10  -8   4 7112.04 680.694   2 
 -10  -8   5 2057.12 379.894   2 
 -10   8   5 2738.26 422.568   2 
 -10  -8   6 5813.00 622.322   2 
 -10   8   6 6369.77 608.187   2 
 -10  -8   7 10173.4 804.451   2 
 -10   8   7 10065.9 771.262   2 
 -10  -8   8 4195.74 539.822   2 
 -10   8   8 4978.79 552.315   2 
 -10  -8   9 11672.4 912.039   2 
 -10   8   9 12648.5 908.085   2 
 -10  -8  10 12193.5 939.847   2 
 -10   8  10 12290.0 930.516   2 
 -10   8  11 25620.6 1391.07   2 
 -10  -8  11 22807.1 1346.32   2 
 -10   8  12 3631.67 597.718   2 
 -10  -8  12 2857.91 530.877   2 
 -10   8  13 28737.0 1579.90   2 
 -10  -8  13 29396.6 1595.03   2 
 -10   8  14 147.050 307.634   2 
 -10  -8  14 254.184 240.607   2 
 -10   8  15 11773.1 1048.37   2 
 -10  -8  15 13448.9 1114.44   2 
 -10   8  16 962.529 383.337   2 
 -10  -8  16 1126.87 383.781   2 
 -10  10 -11 1259.91 347.836   4 
 -10 -10 -11 1313.53 417.992   7 
 -10  10 -10 4101.63 550.165   4 
 -10  10 -10 4387.42 614.906   5 
 -10 -10 -10 3762.54 607.856   7 
 -10 -10  -9 2448.65 495.257   7 
 -10  10  -9 2906.58 464.993   4 
 -10  10  -9 3080.77 504.521   5 
 -10  10  -8-422.806 283.707   4 
 -10 -10  -8-255.591 333.627   7 
 -10  10  -8-88.5886 292.218   5 
 -10 -10  -7 4189.74 622.441   7 
 -10  10  -7 4718.94 554.108   5 
 -10  10  -7 4826.85 572.121   4 
 -10  10  -6 2336.63 417.785   5 
 -10 -10  -6 2447.83 504.969   7 
 -10  10  -6 2879.25 446.154   4 
 -10 -10  -5 15356.8 1122.23   7 
 -10  10  -5 16804.8 1047.60   4 
 -10  10  -4 58997.3 2052.44   5 
 -10  10  -4 52847.9 1960.64   4 
 -10 -10  -4 52079.9 2095.27   7 
 -10  10  -3 20886.9 1147.43   4 
 -10 -10  -3 19532.5 1212.39   7 
 -10  10  -3 21590.7 1170.32   5 
 -10 -10  -2 1569.88 424.686   7 
 -10  10  -2 984.292 319.139   4 
 -10  10  -1 10251.1 667.908   2 
 -10 -10  -1 10191.5 819.752   7 
 -10  10  -1 10708.9 793.497   4 
 -10 -10   0 4789.52 582.084   7 
 -10  10   0 4987.17 566.185   4 
 -10 -10   0 3042.56 420.094   2 
 -10  10   0 4384.26 454.153   2 
 -10 -10   1 18947.2 1084.08   7 
 -10  10   1 20937.0 1022.24   2 
 -10  10   1 20032.4 1068.96   4 
 -10 -10   1 18456.1 1059.85   2 
 -10 -10   2 24756.9 1248.93   2 
 -10 -10   2 26820.7 1269.74   7 
 -10  10   2 27491.6 1217.23   2 
 -10  10   3 33255.5 1383.56   2 
 -10 -10   3 32089.5 1477.24   2 
 -10  10   4 41069.9 1597.96   2 
 -10 -10   4 36361.5 1610.51   2 
 -10 -10   5 15359.6 1028.90   2 
 -10  10   5 16717.9 1018.81   2 
 -10  10   6 2492.35 442.125   2 
 -10 -10   6 2074.04 434.018   2 
 -10 -10   7 20419.3 1226.69   2 
 -10  10   7 20457.3 1195.30   2 
 -10 -10   8 10721.8 901.207   2 
 -10  10   8 9908.55 837.635   2 
 -10 -10   9 14770.5 1075.79   2 
 -10  10   9 14289.6 1020.86   2 
 -10 -10  10 8363.99 822.285   2 
 -10  10  10 7845.68 770.008   2 
 -10  10  11 1978.66 422.635   2 
 -10 -10  11 1677.25 429.145   2 
 -10 -10  12 3652.15 603.764   2 
 -10  10  12 3271.02 556.591   2 
 -10  10  13 8736.25 888.907   2 
 -10 -10  13 8350.35 866.417   2 
 -10 -10  14 2862.17 551.050   2 
 -10  10  14 2895.80 545.657   2 
 -10  10  15 4623.55 701.868   2 
 -10 -10  15 5031.91 734.342   2 
 -10  12 -12 4229.66 583.942   4 
 -10  12 -11 474.276 237.414   4 
 -10 -12 -10-203.559 357.254   7 
 -10  12 -10-6.14346 276.507   5 
 -10  12 -10 276.223 238.749   4 
 -10 -12  -9 630.968 287.221   7 
 -10  12  -9 860.079 328.828   5 
 -10  12  -9 834.869 307.163   4 
 -10  12  -8 341.977 201.787   4 
 -10  12  -8 520.958 243.873   5 
 -10 -12  -8-52.4994 377.252   7 
 -10  12  -7 1285.55 352.019   5 
 -10 -12  -7 715.114 327.111   7 
 -10  12  -7 1249.49 354.538   4 
 -10 -12  -6 17307.0 1242.23   7 
 -10  12  -6 20691.8 1214.67   5 
 -10  12  -6 20689.9 1239.48   4 
 -10  12  -5 2896.33 505.895   4 
 -10 -12  -5 1264.43 393.260   7 
 -10  12  -5 2224.35 455.696   5 
 -10  12  -4 40675.2 1694.31   5 
 -10  12  -4 37215.8 1672.08   4 
 -10 -12  -3 7143.67 797.506   7 
 -10  12  -3 8164.30 772.741   4 
 -10  12  -3 9718.92 807.234   5 
 -10 -12  -2 28485.8 1505.35   7 
 -10  12  -2 32305.8 1507.03   4 
 -10  12  -1 154.433 226.318   4 
 -10 -12  -1 599.157 365.971   7 
 -10  12   0 1349.80 299.311   4 
 -10 -12   0 1432.22 333.692   7 
 -10  12   1 10837.8 818.171   4 
 -10 -12   1 9515.70 797.754   7 
 -10 -12   2 24528.7 1251.13   7 
 -10  12   2 24651.0 1237.34   4 
 -10  12   2 26377.9 1262.51   2 
 -10 -12   2 22338.4 1265.09   2 
 -10 -12   3 10150.6 775.099   7 
 -10  12   3 11150.9 828.819   2 
 -10 -12   3 11170.8 899.621   2 
 -10 -12   4 34339.9 1635.45   2 
 -10  12   4 38524.8 1608.45   2 
 -10 -12   5 5115.46 663.469   2 
 -10  12   5 4467.66 567.093   2 
 -10 -12   6 11172.1 940.902   2 
 -10  12   6 11483.9 905.798   2 
 -10  12   7 11662.3 918.334   2 
 -10 -12   7 11815.3 987.210   2 
 -10  12   8 2384.08 426.743   2 
 -10 -12   8 2859.76 515.275   2 
 -10  12   9-343.514 337.651   2 
 -10 -12   9-83.3834 272.281   2 
 -10  12  10 8494.30 839.007   2 
 -10 -12  10 8404.65 875.069   2 
 -10  12  11 5520.54 708.543   2 
 -10 -12  11 5869.49 744.309   2 
 -10  12  12 4429.35 644.056   2 
 -10 -12  12 4479.67 656.139   2 
 -10  12  13 6262.63 786.736   2 
 -10 -12  13 6467.39 813.271   2 
 -10  14  -9-120.614 278.864   5 
 -10  14  -9-85.1926 240.495   4 
 -10  14  -8 9656.77 904.985   4 
 -10  14  -8 9984.03 879.584   5 
 -10 -14  -8 9039.02 988.565   7 
 -10  14  -7-86.4727 233.027   4 
 -10  14  -7 6.58477 273.504   5 
 -10 -14  -7-12.0312 342.097   7 
 -10 -14  -6 13061.0 1147.05   7 
 -10  14  -6 15287.7 1066.77   5 
 -10  14  -6 15260.5 1134.13   4 
 -10  14  -5 1926.75 473.622   4 
 -10  14  -5 1824.57 434.699   5 
 -10 -14  -5 602.287 351.584   7 
 -10  14  -4 27144.3 1489.15   4 
 -10  14  -4 28317.9 1425.60   5 
 -10 -14  -3 423.395 352.226   7 
 -10  14  -3 914.750 369.192   5 
 -10  14  -3 1067.47 390.509   4 
 -10  14  -2 25931.6 1414.08   4 
 -10 -14  -2 24279.8 1437.89   7 
 -10 -14  -1 4606.18 663.627   7 
 -10  14  -1 4496.64 619.486   4 
 -10 -14   0 10270.4 888.453   7 
 -10  14   0 11490.9 911.205   4 
 -10 -14   1 2426.54 476.047   7 
 -10  14   1 2502.61 440.809   4 
 -10  14   2 15657.8 1028.93   4 
 -10 -14   2 15124.1 1022.73   7 
 -10  14   3 473.224 280.064   4 
 -10  14   3 344.706 227.506   2 
 -10 -14   3 752.859 287.105   7 
 -10  14   4 8492.13 784.944   2 
 -10 -14   4 8025.19 800.944   2 
 -10  14   4 8948.22 762.220   4 
 -10 -14   4 8836.53 732.422   7 
 -10  14   5-519.312 357.140   2 
 -10 -14   5-359.901 343.378   2 
 -10  14   6 6889.52 735.364   2 
 -10 -14   6 6921.39 759.989   2 
 -10  14   7 251.628 267.629   2 
 -10 -14   7 346.016 260.478   2 
 -10  14   8 10657.3 991.624   2 
 -10 -14   8 10668.2 984.545   2 
 -10  14   9 576.451 330.960   2 
 -10 -14   9 495.224 320.002   2 
 -10  14  10 10791.2 1003.75   2 
 -10 -14  10 11470.0 1057.38   2 
 -10  14  11 263.482 261.730   2 
 -10 -14  11 104.288 288.321   2 
 -10  16  -7 298.613 268.220   5 
 -10 -16  -6 9684.45 1046.10   7 
 -10  16  -6 10066.8 880.705   5 
 -10  16  -6 9703.66 943.954   4 
 -10  16  -5 274.685 286.821   4 
 -10  16  -5 251.582 314.540   5 
 -10 -16  -5 157.893 324.510   7 
 -10 -16  -4 15821.1 1281.23   7 
 -10  16  -4 18654.6 1281.46   4 
 -10  16  -4 17775.1 1181.14   5 
 -10 -16  -3 2956.40 585.189   7 
 -10  16  -3 3754.45 569.167   5 
 -10  16  -3 3350.92 584.289   4 
 -10 -16  -2 6694.04 796.446   7 
 -10  16  -2 7507.07 809.761   4 
 -10  16  -1 3754.28 593.652   4 
 -10 -16  -1 3863.90 628.931   7 
 -10  16   0 11141.0 942.074   4 
 -10 -16   0 9823.66 912.932   7 
 -10  16   1 1258.13 351.270   4 
 -10 -16   1 1308.56 383.527   7 
 -10  16   2 6925.00 732.901   4 
 -10 -16   2 6932.69 725.476   7 
 -10  16   3 3823.96 549.692   4 
 -10 -16   3 4125.58 561.984   7 
 -10  16   4 16272.8 1149.33   2 
 -10  16   4 16955.9 1108.44   4 
 -10  16   5 3858.45 600.483   2 
 -10  16   6 23386.8 1434.87   2 
 -10 -16   7 3045.44 608.464   2 
 -10  16   7 3263.26 576.197   2 
 -10  16   8 6719.33 806.231   2 
 -10 -16   8 6828.24 842.420   2 
 -10 -16   9 2308.51 495.159   2 
 -10  16   9 1899.41 442.315   2 
 -10  18  -5 5150.01 668.532   5 
 -10  18  -4 1332.91 417.354   5 
 -10 -18  -4 1268.20 487.417   7 
 -10  18  -3 14841.5 1111.02   5 
 -10 -18  -3 13307.2 1197.30   7 
 -10 -18  -2 5690.78 794.342   7 
 -10  18  -2 6373.40 791.662   4 
 -10  18  -1 5047.77 703.436   4 
 -10 -18  -1 4687.72 703.779   7 
 -10 -18   0 5434.62 727.431   7 
 -10  18   0 5472.33 714.195   4 
 -10 -18   1 6935.64 798.392   7 
 -10  18   1 6956.98 791.323   4 
 -10  18   2 3758.02 598.880   4 
 -10 -18   2 3949.38 612.963   7 
 -10  18   3 4407.74 618.130   4 
 -10  18   4 10671.7 993.185   2 
 -10  18   4 10846.4 936.577   4 
 -10  18   5 105.952 264.155   2 
 -10  18   5 1022.92 345.549   4 
 -10  20  -3 6078.81 718.357   5 
 -10 -20  -1 15156.6 1264.01   7 
 -10 -20   0 5243.53 777.650   7 
 -10  20   4 330.219 239.484   4 
 -10  20   5 2675.32 488.192   4 
  -9   1  -5 89786.8 2444.52   5 
  -9   1  -4 4757.05 214.075   2 
  -9  -1  -4 4886.48 233.280   2 
  -9  -1  -4 5443.08 521.589   5 
  -9   1  -4 5547.44 544.911   5 
  -9  -1  -3 147699. 2908.63   2 
  -9  -1  -3 174514. 3571.83   5 
  -9   1  -3 155737. 2884.81   2 
  -9   1  -3 182613. 3650.19   5 
  -9   1  -2 25091.4 760.357   2 
  -9   1  -2 29594.9 1142.37   5 
  -9  -1  -2 24204.1 761.572   2 
  -9  -1  -2 26308.9 1073.51   5 
  -9  -1  -1 71569.8 1855.83   5 
  -9   1  -1 73081.4 1916.66   5 
  -9  -1  -1 60081.9 1499.53   2 
  -9   1  -1 63308.1 1503.84   2 
  -9  -1   0 12226.6 662.472   5 
  -9   1   0 11262.1 545.397   2 
  -9  -1   0 10306.0 531.639   2 
  -9   1   0 12676.6 699.117   5 
  -9   1   1 4951.48 376.897   2 
  -9  -1   1 4582.44 372.368   2 
  -9  -1   1 4468.76 403.932   5 
  -9   1   1 6853.29 518.224   5 
  -9  -1   2 20648.3 828.067   2 
  -9   1   2 21533.4 845.261   2 
  -9  -1   2 21451.7 870.881   5 
  -9  -1   3 59749.1 1552.14   5 
  -9  -1   3 54075.2 1579.36   2 
  -9   1   3 56089.8 1593.51   2 
  -9  -1   4 14564.5 754.277   2 
  -9   1   4 15115.8 758.210   2 
  -9   1   5 13516.0 748.259   2 
  -9  -1   5 13402.9 740.079   2 
  -9   1   6 328.841 192.317   2 
  -9  -1   6 173.671 202.920   2 
  -9  -1   7 11556.1 753.464   2 
  -9   1   7 12310.1 772.417   2 
  -9   1   8 7807.75 641.450   2 
  -9  -1   8 7443.90 614.460   2 
  -9   1   9 42155.5 1567.33   2 
  -9  -1   9 39758.9 1546.16   2 
  -9   1  10 7933.17 677.003   2 
  -9  -1  10 7576.86 680.504   2 
  -9   1  11 24785.7 1238.80   2 
  -9  -1  11 24927.0 1253.63   2 
  -9   1  12 4479.53 531.747   2 
  -9  -1  12 4195.51 527.165   2 
  -9  -1  13 9307.36 794.304   2 
  -9   1  13 9787.05 818.179   2 
  -9  -1  14-244.346 278.040   2 
  -9   1  14-221.372 275.417   2 
  -9   1  15 3638.46 540.449   2 
  -9  -1  15 3385.26 540.037   2 
  -9   1  16 1306.14 394.306   2 
  -9  -1  16 1247.12 383.902   2 
  -9  -1  17 11521.0 1000.46   2 
  -9   1  17 12137.1 1033.22   2 
  -9   1  18 606.937 372.983   2 
  -9  -1  18 492.017 341.799   2 
  -9  -3 -14 7661.50 767.522   7 
  -9  -3 -13 6399.98 689.843   7 
  -9  -3 -12 5183.97 604.240   7 
  -9  -3 -11 5222.92 576.354   7 
  -9  -3 -10-619.878 364.549   7 
  -9  -3  -9 8686.20 729.782   7 
  -9  -3  -8 1551.49 340.012   7 
  -9  -3  -7 640.614 274.818   7 
  -9   3  -7 240.606 270.278   5 
  -9  -3  -6 15110.7 929.245   7 
  -9   3  -6 15635.6 939.312   5 
  -9   3  -5 25208.2 572.071   2 
  -9  -3  -5 28560.1 1243.45   7 
  -9   3  -5 29379.8 1229.00   5 
  -9   3  -4-113.180 84.7570   2 
  -9   3  -4-407.985 312.149   5 
  -9  -3  -4 234.616 259.479   7 
  -9   3  -3 47896.8 1573.71   5 
  -9   3  -3 42058.6 1045.07   2 
  -9  -3  -3 41481.6 1118.66   2 
  -9   3  -2 42438.0 1449.35   5 
  -9   3  -2 38189.5 1036.39   2 
  -9  -3  -2 36532.0 1083.63   2 
  -9  -3  -1 12371.4 591.237   2 
  -9   3  -1 12721.0 561.209   2 
  -9   3  -1 13697.2 782.356   5 
  -9  -3  -1 13003.8 695.145   5 
  -9  -3   0 70941.3 1862.60   5 
  -9   3   0 77522.0 1779.93   2 
  -9   3   0 80908.5 2090.79   5 
  -9  -3   0 68916.3 1770.04   2 
  -9  -3   1 32750.2 1100.96   2 
  -9  -3   1 34958.0 1116.68   5 
  -9   3   1 36224.9 1121.81   2 
  -9  -3   2 201.265 182.282   2 
  -9   3   2 276.431 185.494   2 
  -9  -3   2-126.154 166.590   5 
  -9  -3   3 29606.1 1086.89   2 
  -9   3   3 30813.0 1102.76   2 
  -9  -3   3 29563.7 966.796   5 
  -9  -3   4 53366.7 1387.16   5 
  -9  -3   4 53870.0 1630.96   2 
  -9   3   4 55007.4 1624.12   2 
  -9   3   5 38409.1 1343.89   2 
  -9  -3   5 37265.0 1077.81   5 
  -9  -3   5 38389.8 1357.91   2 
  -9   3   6 8343.43 639.539   2 
  -9  -3   6 8793.63 645.779   2 
  -9   3   7 16610.1 907.458   2 
  -9  -3   7 17046.5 923.295   2 
  -9  -3   8 10887.3 742.685   2 
  -9   3   8 10303.9 723.229   2 
  -9   3   9 6068.05 566.743   2 
  -9  -3   9 6741.13 618.290   2 
  -9  -3  10 303.599 227.012   2 
  -9   3  10 1325.13 302.469   2 
  -9   3  11 22813.8 1203.35   2 
  -9  -3  11 21448.9 1165.24   2 
  -9  -3  12 4002.99 532.068   2 
  -9   3  12 4495.22 568.266   2 
  -9  -3  13 20542.7 1194.19   2 
  -9   3  13 20147.5 1207.43   2 
  -9  -3  14 3870.62 541.858   2 
  -9   3  14 3800.18 566.083   2 
  -9  -3  15 3181.35 507.400   2 
  -9   3  15 3839.90 560.276   2 
  -9   3  16 7787.75 805.801   2 
  -9  -3  16 7507.28 770.563   2 
  -9   3  17 3941.06 612.316   2 
  -9  -3  17 3109.93 534.538   2 
  -9   3  18 5761.42 738.139   2 
  -9  -3  18 5754.99 709.359   2 
  -9  -5 -15 241.837 259.087   7 
  -9  -5 -14 2598.67 503.160   7 
  -9  -5 -13 1529.26 389.882   7 
  -9  -5 -12 22053.5 1318.72   7 
  -9  -5 -11 3978.67 583.859   7 
  -9  -5 -10 9832.99 841.815   7 
  -9  -5  -9 10565.8 850.587   7 
  -9  -5  -8-229.805 279.160   7 
  -9   5  -8-441.514 330.808   5 
  -9  -5  -7-194.645 271.140   7 
  -9   5  -7-151.013 270.030   5 
  -9  -5  -6 6068.51 615.154   7 
  -9   5  -6 6186.97 273.770   2 
  -9   5  -6 6935.73 633.473   5 
  -9   5  -5 2562.31 371.433   5 
  -9   5  -5 2463.52 202.626   2 
  -9  -5  -5 2635.04 429.764   7 
  -9   5  -4 32918.8 1331.72   5 
  -9   5  -4 29758.2 853.556   2 
  -9  -5  -4 28890.7 1304.32   7 
  -9   5  -3 29018.1 1221.32   5 
  -9  -5  -3 25969.7 1212.16   7 
  -9   5  -3 26584.8 841.589   2 
  -9   5  -2 110490. 2325.96   2 
  -9  -5  -2 100533. 2416.96   2 
  -9  -5  -2 108957. 2795.38   7 
  -9   5  -1 9854.11 714.441   5 
  -9  -5  -1 6947.02 493.118   2 
  -9   5  -1 8658.06 495.081   2 
  -9  -5  -1 9035.87 702.174   7 
  -9  -5   0 47037.9 1453.37   2 
  -9   5   0 51601.4 1402.49   2 
  -9  -5   1 189.264 189.840   2 
  -9   5   1 335.665 187.901   2 
  -9   5   2 13780.4 696.322   2 
  -9  -5   2 12369.7 582.340   5 
  -9  -5   2 12566.5 705.025   2 
  -9  -5   3 10589.2 513.104   5 
  -9  -5   3 10719.9 667.873   2 
  -9   5   3 11854.6 676.565   2 
  -9  -5   4 16468.7 858.371   2 
  -9  -5   4 16083.0 609.807   5 
  -9   5   4 18407.6 883.307   2 
  -9  -5   5 8800.32 419.571   5 
  -9   5   5 9667.18 658.102   2 
  -9  -5   5 8995.57 651.189   2 
  -9  -5   6 40529.8 1480.04   2 
  -9   5   6 42870.6 1500.07   2 
  -9  -5   6 41717.9 1042.01   5 
  -9  -5   7-78.1719 201.394   2 
  -9  -5   7 144.452 101.317   5 
  -9   5   7-231.463 240.639   2 
  -9  -5   8 7620.17 362.857   5 
  -9   5   8 7192.09 630.186   2 
  -9  -5   8 6411.57 589.508   2 
  -9   5   9 27392.4 1284.58   2 
  -9  -5   9 25821.2 1227.63   2 
  -9   5  10 31129.1 1426.74   2 
  -9  -5  10 29786.3 1359.59   2 
  -9  -5  11 33727.7 1496.52   2 
  -9   5  11 34406.2 1535.99   2 
  -9   5  12 30816.6 1463.68   2 
  -9  -5  12 29338.6 1422.23   2 
  -9   5  13 2222.10 421.523   2 
  -9  -5  13 2147.17 429.303   2 
  -9  -5  14 8309.69 781.666   2 
  -9   5  14 8493.93 815.461   2 
  -9   5  15-344.885 320.227   2 
  -9  -5  15-357.057 341.016   2 
  -9   5  16 2204.61 432.429   2 
  -9  -5  16 1983.16 407.291   2 
  -9   5  17-215.770 297.011   2 
  -9  -5  17-625.915 372.066   2 
  -9   5  18 3798.25 606.807   2 
  -9  -5  18 4077.82 613.727   2 
  -9  -7 -14 951.614 375.543   7 
  -9  -7 -13 8.44619 306.239   7 
  -9  -7 -12 2112.18 465.938   7 
  -9  -7 -11 48.1257 278.082   7 
  -9  -7 -10 17338.5 1172.89   7 
  -9  -7  -9 2638.91 499.185   7 
  -9   7  -9 3860.77 577.173   5 
  -9   7  -9 3272.08 446.493   4 
  -9  -7  -8 56333.0 2153.50   7 
  -9   7  -8 63898.8 2162.80   5 
  -9   7  -8 58532.0 1955.80   4 
  -9   7  -7 503.938 254.395   4 
  -9   7  -7 427.427 271.653   5 
  -9  -7  -7 209.067 263.418   7 
  -9   7  -6 12039.0 800.388   4 
  -9   7  -6 12027.0 521.011   2 
  -9  -7  -6 11809.9 885.734   7 
  -9   7  -6 12337.1 851.507   5 
  -9  -7  -5 5807.16 650.852   7 
  -9   7  -5 6793.00 404.445   2 
  -9   7  -5 7588.64 658.487   5 
  -9   7  -5 6869.86 597.016   4 
  -9   7  -4 2951.77 441.602   5 
  -9  -7  -4 2370.42 420.940   7 
  -9   7  -4 2869.08 402.071   4 
  -9   7  -4 2689.53 271.537   2 
  -9   7  -3 646.296 262.603   4 
  -9  -7  -3 627.576 285.517   7 
  -9   7  -3 620.825 320.527   5 
  -9   7  -3 227.403 126.167   2 
  -9   7  -2 84589.2 2353.12   4 
  -9  -7  -2 81674.4 2477.45   7 
  -9   7  -2 89855.6 2107.74   2 
  -9   7  -1 7382.50 634.449   4 
  -9   7  -1 5405.99 437.844   2 
  -9  -7  -1 6615.80 687.506   7 
  -9   7   0 185533. 3710.26   2 
  -9  -7   0 176628. 3957.34   7 
  -9  -7   1 5694.75 619.188   7 
  -9  -7   1 4307.25 550.122   2 
  -9   7   1 4678.38 489.901   2 
  -9   7   2 115582. 2683.39   2 
  -9  -7   2 104041. 2736.05   2 
  -9  -7   3 2260.90 431.334   2 
  -9   7   3 1358.45 324.286   2 
  -9  -7   4 43823.6 1580.22   2 
  -9   7   4 46912.7 1558.01   2 
  -9  -7   5 1756.01 394.560   2 
  -9   7   5 1771.48 333.657   2 
  -9  -7   6 23282.1 1146.09   2 
  -9   7   6 24579.2 1138.08   2 
  -9  -7   7 2957.44 439.785   2 
  -9   7   7 2987.43 442.236   2 
  -9  -7   8 29704.1 1371.87   2 
  -9   7   8 29968.9 1358.53   2 
  -9  -7   9 709.144 267.292   2 
  -9   7   9 812.140 260.222   2 
  -9   7  10 1320.23 320.635   2 
  -9  -7  10 1430.94 346.131   2 
  -9   7  11 5842.45 642.096   2 
  -9  -7  11 4599.03 583.731   2 
  -9   7  12 29720.7 1503.18   2 
  -9  -7  12 26642.8 1422.13   2 
  -9  -7  13 972.793 363.902   2 
  -9   7  13 1252.94 391.903   2 
  -9  -7  14 24372.6 1422.37   2 
  -9   7  14 24685.0 1423.11   2 
  -9   7  15-23.8914 239.577   2 
  -9  -7  15-322.659 293.208   2 
  -9  -7  16 14076.0 1134.10   2 
  -9   7  16 14503.5 1143.93   2 
  -9   7  17-79.6496 261.764   2 
  -9  -7  17-500.818 346.930   2 
  -9  -9 -13 519.424 344.544   7 
  -9  -9 -12 16497.4 1246.48   7 
  -9   9 -12 18045.3 1098.97   4 
  -9  -9 -11 1060.49 365.860   7 
  -9   9 -11 1489.48 355.922   4 
  -9  -9 -10 2910.83 527.001   7 
  -9   9 -10 3013.13 461.239   4 
  -9  -9  -9 4449.23 639.866   7 
  -9   9  -9 5090.34 612.826   5 
  -9   9  -9 4430.79 518.793   4 
  -9   9  -8 112.779 252.172   5 
  -9   9  -8 206.255 200.628   4 
  -9  -9  -8-110.585 360.533   7 
  -9   9  -7-444.024 344.415   5 
  -9   9  -7-47.5923 236.039   4 
  -9  -9  -7-98.6533 274.306   7 
  -9   9  -6 9394.23 751.697   4 
  -9  -9  -6 8398.84 790.427   7 
  -9   9  -6 9615.46 757.008   5 
  -9   9  -5 65.3137 217.666   4 
  -9   9  -5 119.717 232.911   5 
  -9  -9  -5 239.992 307.358   7 
  -9   9  -4 50894.4 1812.99   4 
  -9   9  -4 54957.1 1871.04   5 
  -9  -9  -3 5720.86 652.807   7 
  -9   9  -3 6106.21 608.248   4 
  -9   9  -3 6914.33 647.249   5 
  -9  -9  -2 27954.4 1352.16   7 
  -9   9  -2 31420.2 1338.13   4 
  -9  -9  -1 1459.94 405.921   7 
  -9   9  -1 1526.56 356.014   4 
  -9  -9   0 27466.8 1261.99   7 
  -9   9   0 29939.3 1262.49   4 
  -9  -9   0 26007.9 1175.72   2 
  -9  -9   1 2974.13 459.971   7 
  -9   9   1 2342.54 332.114   2 
  -9  -9   1 2400.33 387.582   2 
  -9   9   1 2789.90 401.678   4 
  -9   9   2 15392.8 868.115   4 
  -9  -9   2 15302.6 921.713   2 
  -9   9   2 16548.7 880.412   2 
  -9  -9   2 15063.5 866.215   7 
  -9   9   3 2673.24 392.344   2 
  -9  -9   3 2380.71 402.365   2 
  -9  -9   4 27778.1 1321.49   2 
  -9   9   4 31194.2 1318.56   2 
  -9   9   5 32908.4 1391.58   2 
  -9  -9   5 30634.4 1420.26   2 
  -9  -9   6 31938.6 1450.45   2 
  -9   9   6 33078.7 1418.67   2 
  -9   9   7 16221.4 992.188   2 
  -9  -9   7 14918.5 984.468   2 
  -9  -9   8 25972.4 1320.04   2 
  -9   9   8 27191.1 1322.70   2 
  -9   9   9 234.749 231.847   2 
  -9  -9   9 242.258 219.751   2 
  -9   9  10 8591.75 765.708   2 
  -9  -9  10 7679.05 741.960   2 
  -9  -9  11 4348.35 574.735   2 
  -9   9  11 5062.98 617.452   2 
  -9  -9  12 13387.7 1028.10   2 
  -9   9  12 14572.1 1068.33   2 
  -9  -9  13 6953.56 768.281   2 
  -9   9  13 8894.80 876.047   2 
  -9  -9  14 9573.30 905.890   2 
  -9   9  14 10068.6 941.651   2 
  -9  -9  15-119.913 282.152   2 
  -9   9  15 24.5996 259.960   2 
  -9  -9  16 2675.66 515.884   2 
  -9   9  16 2230.60 491.022   2 
  -9  11 -12 278.172 207.723   4 
  -9 -11 -11 1045.43 378.107   7 
  -9  11 -11 1004.85 310.640   4 
  -9  11 -10-271.485 281.704   4 
  -9  11 -10-81.7039 247.322   5 
  -9 -11 -10-568.513 440.005   7 
  -9  11  -9 3333.04 500.103   5 
  -9 -11  -9 3232.74 559.075   7 
  -9  11  -9 4014.80 540.503   4 
  -9  11  -8 3256.42 495.742   4 
  -9  11  -8 3817.95 512.026   5 
  -9 -11  -8 3384.66 555.663   7 
  -9  11  -7 9780.86 797.817   5 
  -9 -11  -7 8855.99 879.244   7 
  -9  11  -7 9004.81 794.670   4 
  -9 -11  -6 10109.9 930.550   7 
  -9  11  -6 12411.6 919.597   4 
  -9  11  -6 13481.9 923.085   5 
  -9  11  -5 9873.87 793.581   5 
  -9 -11  -5 7146.08 744.661   7 
  -9  11  -5 8996.95 767.536   4 
  -9 -11  -4 8774.25 821.797   7 
  -9  11  -4 10537.1 807.406   5 
  -9  11  -4 11404.4 861.093   4 
  -9  11  -3 14976.7 979.825   4 
  -9  11  -3 15191.9 951.150   5 
  -9 -11  -3 13106.3 977.136   7 
  -9  11  -2 3762.93 497.686   4 
  -9 -11  -2 3075.39 501.565   7 
  -9 -11  -1 5438.82 606.947   7 
  -9  11  -1 5873.93 607.272   4 
  -9 -11   0 11187.1 835.502   7 
  -9  11   0 12753.9 862.155   4 
  -9 -11   1 16611.1 995.972   7 
  -9 -11   1 15123.0 962.645   2 
  -9  11   1 17436.0 1014.91   4 
  -9 -11   2 13092.0 852.031   7 
  -9 -11   2 13683.4 939.165   2 
  -9  11   2 15151.9 906.281   4 
  -9  11   3 8088.02 654.704   4 
  -9 -11   3 7713.49 639.996   7 
  -9  11   3 8475.97 685.302   2 
  -9 -11   3 7679.82 713.624   2 
  -9 -11   4 22764.1 1245.71   2 
  -9  11   4 26170.3 1261.82   2 
  -9  11   5 43597.1 1690.19   2 
  -9 -11   5 40718.6 1734.06   2 
  -9  11   6 15061.4 1006.83   2 
  -9 -11   6 14128.3 1050.13   2 
  -9  11   7 20969.8 1195.14   2 
  -9 -11   7 21583.7 1262.82   2 
  -9 -11   8 11470.5 942.170   2 
  -9  11   8 11465.3 892.229   2 
  -9  11   9-539.149 376.815   2 
  -9 -11   9 191.507 244.125   2 
  -9 -11  10-132.695 302.152   2 
  -9  11  10-793.809 398.072   2 
  -9 -11  11 6367.11 744.302   2 
  -9  11  11 6043.68 691.413   2 
  -9 -11  12 2050.25 458.577   2 
  -9  11  12 1379.65 400.476   2 
  -9  11  13 13478.4 1104.53   2 
  -9 -11  13 13490.2 1124.88   2 
  -9  11  14 4453.61 676.866   2 
  -9 -11  14 4741.69 713.495   2 
  -9 -11  15 13973.2 1179.48   2 
  -9  11  15 12645.0 1135.90   2 
  -9  13 -12 118.793 234.408   4 
  -9  13 -11 3262.79 544.158   4 
  -9  13 -10 822.084 321.605   4 
  -9 -13 -10 603.226 372.546   7 
  -9  13 -10 851.959 318.256   5 
  -9  13  -9 2147.64 461.187   4 
  -9 -13  -9 1538.93 423.543   7 
  -9  13  -9 1877.79 397.364   5 
  -9  13  -8 227.012 219.367   4 
  -9  13  -8 212.051 225.441   5 
  -9 -13  -8-139.585 349.953   7 
  -9 -13  -7 13041.2 1106.93   7 
  -9  13  -7 15564.4 1093.63   4 
  -9  13  -7 15748.5 1035.39   5 
  -9 -13  -6-258.624 399.430   7 
  -9  13  -6 198.815 253.307   5 
  -9  13  -6 289.621 259.695   4 
  -9 -13  -5 14268.6 1100.45   7 
  -9  13  -5 17258.9 1117.94   4 
  -9  13  -5 18109.5 1099.80   5 
  -9 -13  -4 36.4574 369.647   7 
  -9  13  -4 690.257 332.993   5 
  -9  13  -4 322.766 252.380   4 
  -9  13  -3 37168.8 1671.04   4 
  -9 -13  -3 32863.0 1652.51   7 
  -9  13  -2 573.284 337.010   4 
  -9 -13  -2 991.663 445.160   7 
  -9 -13  -1 57481.7 2169.95   7 
  -9  13  -1 65074.1 2249.39   4 
  -9 -13   0 2495.35 501.773   7 
  -9  13   0 1916.10 435.264   4 
  -9  13   1 19396.2 1125.99   4 
  -9 -13   1 17266.3 1072.39   7 
  -9 -13   2 12688.7 882.082   7 
  -9  13   2 13608.0 926.365   4 
  -9 -13   3 15602.1 961.610   7 
  -9 -13   3 15253.4 1040.56   2 
  -9  13   3 16730.2 1007.42   4 
  -9 -13   4 316.261 193.545   7 
  -9  13   4-43.0619 256.306   2 
  -9  13   4-143.914 234.335   4 
  -9  13   5 10234.9 833.980   2 
  -9 -13   5 9766.90 863.919   2 
  -9 -13   6 187.960 265.085   2 
  -9  13   6 46.6897 283.973   2 
  -9  13   7 9519.62 831.413   2 
  -9 -13   7 9860.76 900.543   2 
  -9  13   8 8875.17 840.301   2 
  -9 -13   8 9042.46 881.462   2 
  -9  13   9 16625.5 1161.09   2 
  -9 -13   9 16752.5 1215.60   2 
  -9  13  10 1262.74 385.197   2 
  -9 -13  10 994.407 377.108   2 
  -9  13  11 3928.85 593.460   2 
  -9 -13  11 4137.89 628.688   2 
  -9  13  12 957.133 342.579   2 
  -9 -13  12 305.150 297.885   2 
  -9 -13  13 4047.14 660.431   2 
  -9  13  13 4222.66 661.807   2 
  -9  15  -9 9532.53 916.017   4 
  -9  15  -8 285.533 236.948   4 
  -9 -15  -8 173.582 316.839   7 
  -9  15  -8 456.787 275.992   5 
  -9  15  -7 7553.91 799.256   4 
  -9 -15  -7 6950.79 849.482   7 
  -9  15  -7 7765.66 751.185   5 
  -9 -15  -6-482.244 412.768   7 
  -9  15  -6 259.652 283.346   4 
  -9  15  -6 373.353 298.847   5 
  -9  15  -5 20788.2 1214.67   5 
  -9 -15  -5 16820.8 1269.55   7 
  -9  15  -5 19489.7 1254.99   4 
  -9  15  -4 3560.21 530.175   5 
  -9  15  -4 2843.61 513.831   4 
  -9 -15  -4 1737.13 466.634   7 
  -9 -15  -3 20819.3 1375.15   7 
  -9  15  -3 24717.9 1388.01   4 
  -9 -15  -2 3331.22 587.565   7 
  -9  15  -2 3205.44 560.369   4 
  -9  15  -1 48387.6 1986.10   4 
  -9 -15  -1 43327.2 1925.09   7 
  -9 -15   0 2463.65 536.075   7 
  -9  15   0 1511.25 444.552   4 
  -9 -15   1 7565.77 736.560   7 
  -9  15   1 7983.93 776.194   4 
  -9 -15   2 1582.98 365.618   7 
  -9  15   2 1669.87 366.912   4 
  -9  15   3 3123.95 469.377   4 
  -9 -15   3 3367.30 484.032   7 
  -9 -15   4 3709.01 474.491   7 
  -9  15   4 3211.84 479.123   4 
  -9  15   5 12289.0 978.528   2 
  -9  15   5 13032.2 913.511   4 
  -9 -15   6 324.305 267.387   2 
  -9  15   6-97.4802 259.994   2 
  -9 -15   7 15015.1 1149.41   2 
  -9  15   7 14694.7 1100.87   2 
  -9  15   8 674.357 301.915   2 
  -9 -15   8 1341.81 441.987   2 
  -9 -15   9 12504.6 1103.03   2 
  -9  15   9 12601.6 1075.59   2 
  -9  15  10 7735.87 869.610   2 
  -9 -15  10 8744.77 938.582   2 
  -9 -15  11 9154.60 968.574   2 
  -9  15  11 9380.71 944.294   2 
  -9 -17  -6 358.178 332.607   7 
  -9  17  -6 712.875 296.399   5 
  -9 -17  -5 644.947 367.958   7 
  -9  17  -5 1336.03 373.555   5 
  -9  17  -5 1078.20 360.114   4 
  -9  17  -4 107.928 255.054   5 
  -9 -17  -4-252.424 376.635   7 
  -9  17  -4-168.280 277.453   4 
  -9  17  -3 8570.17 865.466   4 
  -9 -17  -3 7382.67 862.216   7 
  -9 -17  -2 15575.6 1227.38   7 
  -9  17  -2 18388.2 1265.17   4 
  -9 -17  -1 20398.9 1371.41   7 
  -9  17  -1 20880.0 1329.16   4 
  -9  17   0 11059.3 982.659   4 
  -9 -17   0 11222.7 1001.79   7 
  -9 -17   1 15531.8 1120.32   7 
  -9  17   1 16661.5 1172.01   4 
  -9  17   2 1112.99 342.101   4 
  -9 -17   2 2544.10 486.738   7 
  -9 -17   3 7938.94 761.610   7 
  -9  17   3 8259.69 799.121   4 
  -9  17   4 3233.22 519.427   4 
  -9  17   5 7230.70 726.474   4 
  -9  17   6 3832.82 628.787   2 
  -9  17   6 4153.58 549.719   4 
  -9  17   7 8031.08 879.242   2 
  -9  17   8 2919.64 551.048   2 
  -9  19  -4 19131.0 1238.92   5 
  -9 -19  -3 2171.47 605.493   7 
  -9 -19  -2 18639.7 1402.50   7 
  -9  19  -1 4402.09 648.876   4 
  -9 -19  -1 4570.35 695.727   7 
  -9 -19   0 4659.78 683.079   7 
  -9  19   0 3929.85 628.554   4 
  -9 -19   1 2225.76 471.716   7 
  -9  19   1 1713.77 420.234   4 
  -9  19   2 5707.45 724.564   4 
  -9  19   3 650.549 306.829   4 
  -9  19   4 5682.67 705.733   4 
  -9  19   5 1257.34 357.269   4 
  -9  19   6 7674.77 776.252   4 
  -9 -21  -1 178.589 332.541   7 
  -8   0  -5-865.784 288.784   5 
  -8   0  -4 133871. 2889.77   5 
  -8   0  -4 113504. 2018.35   2 
  -8   0  -3-20.4371 205.777   5 
  -8   0  -3-46.0979 71.4519   2 
  -8   0  -2 42235.2 1335.25   5 
  -8   0  -2 36994.9 938.309   2 
  -8   0  -1-355.808 247.288   5 
  -8   0  -1 90.7332 99.8175   2 
  -8   0   0 183382. 3537.12   2 
  -8   0   0 197622. 3810.24   5 
  -8   0   1 1217.18 261.939   2 
  -8   0   1 1224.67 297.987   5 
  -8   0   2 351430. 6311.56   2 
  -8   0   3 1631.91 354.025   2 
  -8   0   4 18.9824 172.261   2 
  -8   0   5-100.863 196.690   2 
  -8   0   6 14861.8 771.039   2 
  -8   0   7-114.036 195.093   2 
  -8   0   8 32384.7 1284.82   2 
  -8   0   9-27.6084 206.704   2 
  -8   0  10 9572.57 723.699   2 
  -8   0  11-135.657 231.915   2 
  -8   0  12 4668.14 561.061   2 
  -8   0  13-114.300 230.453   2 
  -8   0  14 39227.3 1696.49   2 
  -8   0  15-423.827 277.749   2 
  -8   0  16 4455.94 589.633   2 
  -8   0  17-299.767 291.099   2 
  -8   0  18 7315.50 815.626   2 
  -8   0  19-184.705 238.109   2 
  -8  -2 -14 5501.75 628.728   7 
  -8  -2 -13 3830.02 505.695   7 
  -8  -2 -12 2617.09 382.454   7 
  -8  -2 -11 1636.65 332.182   7 
  -8  -2 -10 27945.7 1296.64   7 
  -8  -2  -9 12266.9 825.806   7 
  -8  -2  -8 27412.7 1235.03   7 
  -8  -2  -7 448.657 250.993   7 
  -8  -2  -6 13888.6 814.114   7 
  -8   2  -6 14150.9 854.340   5 
  -8   2  -5 3805.59 451.364   5 
  -8  -2  -5 3853.84 455.232   7 
  -8   2  -4 25893.8 1084.63   5 
  -8  -2  -4 25377.7 1073.89   7 
  -8   2  -4 23177.2 563.995   2 
  -8  -2  -3 18172.1 594.830   2 
  -8   2  -3 18374.1 548.995   2 
  -8   2  -3 19987.1 923.652   5 
  -8   2  -2 1257.09 154.980   2 
  -8  -2  -2 1054.54 242.082   5 
  -8   2  -2 1176.78 268.672   5 
  -8  -2  -2 935.684 150.600   2 
  -8  -2  -1 776.226 156.698   2 
  -8   2  -1 752.177 136.477   2 
  -8  -2  -1 670.060 196.491   5 
  -8   2  -1 727.175 244.640   5 
  -8  -2   0 22575.6 801.308   2 
  -8   2   0 25614.6 827.170   2 
  -8  -2   0 25319.9 928.171   5 
  -8   2   0 28417.1 1023.88   5 
  -8  -2   1 46595.8 1301.59   5 
  -8   2   1 48956.6 1285.71   2 
  -8  -2   1 44683.6 1276.41   2 
  -8  -2   2 30973.6 973.891   5 
  -8   2   2 32946.4 1034.54   2 
  -8  -2   2 28084.5 998.610   2 
  -8  -2   3 32381.3 1101.46   2 
  -8  -2   3 31829.6 979.313   5 
  -8   2   3 32594.8 1096.45   2 
  -8  -2   4 63972.3 1759.41   2 
  -8   2   4 65145.2 1748.16   2 
  -8  -2   5 33319.2 1209.22   2 
  -8   2   5 33058.1 1184.31   2 
  -8   2   6 182273. 3837.90   2 
  -8  -2   6 180640. 3852.97   2 
  -8  -2   7 1157.48 331.379   2 
  -8   2   7 780.160 298.788   2 
  -8   2   8 36600.0 1370.66   2 
  -8  -2   8 36772.4 1382.74   2 
  -8  -2   9 13779.3 853.112   2 
  -8   2   9 14584.0 862.623   2 
  -8  -2  10 1620.40 311.335   2 
  -8   2  10 1916.84 367.813   2 
  -8  -2  11 987.848 302.780   2 
  -8   2  11 1129.94 302.105   2 
  -8   2  12 12777.6 887.292   2 
  -8  -2  12 13134.5 899.003   2 
  -8  -2  13 292.576 268.888   2 
  -8   2  13 128.178 230.636   2 
  -8  -2  14 29265.6 1454.94   2 
  -8   2  14 28712.1 1429.55   2 
  -8   2  15 4791.08 602.023   2 
  -8  -2  15 4190.77 572.247   2 
  -8   2  16 10109.2 881.836   2 
  -8  -2  16 10306.2 889.468   2 
  -8  -2  17 4596.56 622.036   2 
  -8   2  17 4325.85 623.143   2 
  -8  -2  18 1414.30 395.789   2 
  -8   2  18 1623.00 422.776   2 
  -8   2  19 2284.87 475.424   2 
  -8  -4 -15 3030.22 512.588   7 
  -8  -4 -14 530.759 310.680   7 
  -8  -4 -13 27043.1 1430.19   7 
  -8  -4 -12 7843.16 754.776   7 
  -8  -4 -11 14816.0 991.712   7 
  -8  -4 -10 19582.6 1131.18   7 
  -8  -4  -9 252.395 230.461   7 
  -8  -4  -8 1805.46 368.049   7 
  -8  -4  -7 5477.77 564.899   7 
  -8   4  -7 5533.47 565.891   5 
  -8   4  -6 675.689 76.1113   2 
  -8   4  -6 695.961 72.7265   2 
  -8   4  -6 417.531 231.074   5 
  -8  -4  -6 401.971 223.034   7 
  -8  -4  -5 3207.26 424.177   7 
  -8   4  -5 3625.54 205.554   2 
  -8   4  -5 3656.30 225.295   2 
  -8   4  -5 3090.73 392.602   5 
  -8   4  -4 9906.92 662.398   5 
  -8  -4  -4 9773.88 692.468   7 
  -8   4  -4 9340.67 382.252   2 
  -8   4  -3 17369.9 888.149   5 
  -8   4  -3 16183.5 560.850   2 
  -8  -4  -3 15511.4 865.823   7 
  -8   4  -2 36275.0 987.690   2 
  -8   4  -2 41450.1 1364.75   5 
  -8  -4  -2 34194.8 1062.81   2 
  -8  -4  -2 36416.1 1326.84   7 
  -8   4  -1 76578.6 1732.49   2 
  -8  -4  -1 72800.7 1818.34   2 
  -8  -4  -1 76640.2 2074.99   7 
  -8  -4   0 39706.2 1197.00   5 
  -8   4   0 42586.4 1170.59   2 
  -8  -4   0 38235.1 1199.40   2 
  -8  -4   1 30216.9 972.336   5 
  -8   4   1 34399.8 1056.05   2 
  -8  -4   1 31046.5 1070.55   2 
  -8   4   2 26596.1 937.473   2 
  -8  -4   2 23297.9 781.330   5 
  -8  -4   2 22241.8 912.422   2 
  -8  -4   3 5281.95 446.034   2 
  -8   4   3 5981.25 450.603   2 
  -8  -4   3 5000.65 328.467   5 
  -8  -4   4 24381.0 997.441   2 
  -8   4   4 26568.2 1017.27   2 
  -8  -4   4 25060.0 768.209   5 
  -8   4   5 38408.1 1315.61   2 
  -8  -4   5 36608.8 959.471   5 
  -8  -4   5 35656.3 1268.21   2 
  -8   4   6 14993.6 811.013   2 
  -8  -4   6 14500.1 800.991   2 
  -8   4   7 45115.4 1567.04   2 
  -8  -4   7 45078.0 1535.50   2 
  -8  -4   8 18134.6 952.584   2 
  -8   4   8 18530.1 978.881   2 
  -8  -4   9 27976.7 1231.28   2 
  -8   4   9 28369.1 1267.14   2 
  -8  -4  10 2767.21 363.743   2 
  -8   4  10 1867.51 296.107   2 
  -8   4  11 3553.53 465.655   2 
  -8  -4  11 3866.94 482.947   2 
  -8   4  12 13558.8 924.294   2 
  -8  -4  12 13471.9 902.120   2 
  -8  -4  13 3397.67 494.807   2 
  -8   4  13 3110.34 474.435   2 
  -8  -4  14 6815.38 682.396   2 
  -8   4  14 6495.42 697.335   2 
  -8  -4  15 5552.05 627.989   2 
  -8   4  15 6557.74 712.197   2 
  -8   4  16 3289.60 525.201   2 
  -8  -4  16 2169.16 442.978   2 
  -8  -4  17 3176.93 536.005   2 
  -8   4  17 4068.10 603.484   2 
  -8   4  18 4046.10 630.092   2 
  -8  -4  18 3427.56 552.124   2 
  -8   4  19 7732.12 856.500   2 
  -8  -6 -15 3197.73 575.641   7 
  -8  -6 -14 170.445 252.678   7 
  -8  -6 -13 614.925 309.388   7 
  -8  -6 -12-7.43957 265.626   7 
  -8  -6 -11 28908.0 1489.20   7 
  -8  -6 -10 2770.72 485.456   7 
  -8   6 -10 3295.30 423.082   4 
  -8  -6  -9 28582.5 1415.79   7 
  -8   6  -9 30097.1 1256.50   4 
  -8   6  -8 13729.3 897.689   5 
  -8   6  -8 13701.4 814.457   4 
  -8  -6  -8 13646.4 954.626   7 
  -8  -6  -7 16922.4 1027.64   7 
  -8   6  -7 18700.5 1027.07   5 
  -8   6  -7 18462.6 940.473   4 
  -8  -6  -6 293.160 243.212   7 
  -8   6  -6 468.993 112.842   2 
  -8   6  -6 290.947 169.559   4 
  -8   6  -6 159.819 256.085   5 
  -8   6  -5 3607.61 442.355   5 
  -8   6  -5 3781.28 296.120   2 
  -8   6  -5 3388.58 397.181   4 
  -8  -6  -5 2973.36 426.473   7 
  -8   6  -4 18914.8 965.322   5 
  -8  -6  -4 15707.1 938.166   7 
  -8   6  -4 17342.7 869.143   4 
  -8   6  -3 42585.4 1453.80   4 
  -8  -6  -3 41392.2 1549.00   7 
  -8   6  -2 5403.17 376.425   2 
  -8   6  -2 4908.61 486.400   4 
  -8   6  -2 6186.62 583.789   5 
  -8  -6  -2 3942.36 370.435   2 
  -8  -6  -2 4530.54 531.112   7 
  -8   6  -1 100098. 2203.76   2 
  -8   6  -1 97486.4 2404.90   4 
  -8  -6  -1 94095.4 2476.88   7 
  -8  -6  -1 90361.3 2268.79   2 
  -8   6   0 2234.61 296.434   2 
  -8  -6   0 2969.66 430.849   7 
  -8  -6   0 1781.46 294.942   2 
  -8  -6   1 66064.5 1870.82   2 
  -8   6   1 72142.7 1822.77   2 
  -8  -6   1 67847.7 1908.79   7 
  -8   6   2 968.455 250.375   2 
  -8  -6   2 1049.69 279.180   2 
  -8  -6   3 55191.5 1702.78   2 
  -8   6   3 59297.1 1680.00   2 
  -8   6   4 5637.11 486.252   2 
  -8  -6   4 5246.29 507.199   2 
  -8   6   5 56463.1 1727.90   2 
  -8  -6   5 54686.2 1752.80   2 
  -8  -6   6 7005.75 601.360   2 
  -8   6   6 7508.79 605.332   2 
  -8   6   7 45048.6 1589.37   2 
  -8  -6   7 43374.9 1568.70   2 
  -8  -6   8 13153.2 821.354   2 
  -8   6   8 13029.1 814.163   2 
  -8   6   9 11911.5 820.584   2 
  -8  -6   9 11370.6 806.229   2 
  -8  -6  10 264.443 229.876   2 
  -8   6  10 125.960 228.968   2 
  -8  -6  11 5953.46 618.880   2 
  -8   6  11 6137.49 641.594   2 
  -8  -6  12 1899.66 379.008   2 
  -8   6  12 2606.95 453.097   2 
  -8  -6  13 5403.17 618.297   2 
  -8   6  13 6099.89 670.708   2 
  -8  -6  14 7161.79 727.622   2 
  -8   6  14 6924.63 726.025   2 
  -8   6  15 13058.8 1019.01   2 
  -8  -6  15 13454.8 1025.64   2 
  -8  -6  16 1400.26 365.628   2 
  -8   6  16 1568.47 400.452   2 
  -8  -6  17 3935.75 598.481   2 
  -8   6  17 4490.45 647.275   2 
  -8  -6  18-257.566 309.846   2 
  -8   6  18 177.170 248.804   2 
  -8  -8 -14 1843.02 502.643   7 
  -8  -8 -13 7975.46 860.374   7 
  -8   8 -12 641.327 282.701   4 
  -8  -8 -12 119.119 283.189   7 
  -8   8 -11 16477.5 994.412   4 
  -8  -8 -11 16162.0 1154.89   7 
  -8   8 -10 1943.21 373.309   4 
  -8  -8 -10 1610.24 420.857   7 
  -8  -8  -9 15355.6 1084.10   7 
  -8   8  -9 17273.2 1072.11   5 
  -8   8  -9 17590.0 1002.76   4 
  -8  -8  -8 3165.18 534.486   7 
  -8   8  -8 4124.12 528.250   5 
  -8   8  -8 4355.88 518.778   4 
  -8   8  -7 27933.5 1265.74   5 
  -8  -8  -7 25101.5 1346.96   7 
  -8   8  -7 26580.5 1249.38   4 
  -8   8  -6 2416.24 396.312   5 
  -8   8  -6 3146.78 437.129   4 
  -8  -8  -6 1889.25 401.818   7 
  -8   8  -5 13829.6 860.024   5 
  -8   8  -5 13806.2 852.509   4 
  -8  -8  -5 11952.5 864.319   7 
  -8   8  -4 2130.85 397.181   5 
  -8  -8  -4 1340.41 340.886   7 
  -8   8  -4 1525.73 301.998   4 
  -8   8  -3 21471.4 1059.58   4 
  -8   8  -3 22933.7 1073.46   5 
  -8  -8  -2 88.2567 255.499   7 
  -8   8  -2 93.4847 242.955   4 
  -8  -8  -1 49947.4 1705.69   7 
  -8  -8  -1 46186.0 1545.41   2 
  -8  -8   0 3394.44 432.037   2 
  -8  -8   0 4133.43 504.521   7 
  -8   8   0 4311.18 479.957   4 
  -8  -8   1 30649.8 1223.63   7 
  -8  -8   1 29140.7 1213.57   2 
  -8   8   1 32657.9 1246.31   4 
  -8   8   2 1086.38 307.084   4 
  -8   8   2 912.868 262.066   2 
  -8  -8   2 817.693 299.312   7 
  -8  -8   2 914.992 305.850   2 
  -8   8   3 95208.1 2415.33   2 
  -8  -8   3 91763.0 2512.08   2 
  -8  -8   3 88950.6 2307.39   7 
  -8  -8   4 6247.88 616.816   2 
  -8   8   4 5697.83 548.805   2 
  -8   8   5 72799.9 2107.02   2 
  -8  -8   5 66276.2 2086.60   2 
  -8   8   6 973.968 316.423   2 
  -8  -8   6 1234.91 350.445   2 
  -8  -8   7 66030.5 2137.48   2 
  -8   8   7 66589.5 2095.37   2 
  -8  -8   8 28479.0 1342.60   2 
  -8   8   8 27746.8 1294.55   2 
  -8  -8   9 9054.76 771.207   2 
  -8   8   9 8686.32 728.644   2 
  -8  -8  10 724.324 265.628   2 
  -8   8  10 867.530 266.616   2 
  -8   8  11 105.546 236.221   2 
  -8  -8  11 72.7882 313.677   2 
  -8  -8  12 259.961 253.401   2 
  -8   8  12 778.457 305.313   2 
  -8  -8  13 7383.89 781.203   2 
  -8   8  13 8186.91 782.397   2 
  -8   8  14 2167.26 461.023   2 
  -8  -8  14 1950.80 413.220   2 
  -8  -8  15 6489.45 743.825   2 
  -8   8  15 7275.13 799.902   2 
  -8  -8  16-141.514 265.950   2 
  -8   8  16 306.929 326.857   2 
  -8   8  17 9061.85 911.129   2 
  -8  -8  17 9389.18 935.048   2 
  -8 -10 -13 15509.3 1250.32   7 
  -8  10 -12 2016.55 417.858   4 
  -8 -10 -12 1559.43 471.059   7 
  -8 -10 -11 1566.94 423.810   7 
  -8  10 -11 2513.49 439.385   4 
  -8  10 -10 3410.15 496.611   4 
  -8 -10 -10 2502.58 513.598   7 
  -8  10 -10 3425.34 501.326   5 
  -8  10 -10 3270.85 493.011   1 
  -8 -10  -9 4395.70 633.409   7 
  -8  10  -9 4299.25 547.013   5 
  -8  10  -9 4491.37 550.150   4 
  -8  10  -9 3450.52 480.412   1 
  -8 -10  -8 342.508 290.196   7 
  -8  10  -8 286.443 218.520   4 
  -8  10  -8 647.111 246.312   5 
  -8  10  -7 4919.03 563.837   5 
  -8  10  -7 4560.63 492.909   1 
  -8  10  -7 4961.91 556.191   4 
  -8 -10  -7 4597.08 605.618   7 
  -8  10  -6 16112.8 981.621   5 
  -8  10  -6 16250.7 898.725   1 
  -8 -10  -6 13594.8 1001.95   7 
  -8  10  -6 15551.2 973.723   4 
  -8  10  -5 13195.7 873.333   5 
  -8  10  -5 13219.7 778.077   1 
  -8  10  -5 12414.6 859.686   4 
  -8 -10  -5 10365.1 855.085   7 
  -8  10  -4 8499.09 704.529   4 
  -8 -10  -4 6804.78 676.003   7 
  -8  10  -4 9392.63 712.371   5 
  -8 -10  -3 8975.46 747.180   7 
  -8  10  -3 10448.3 763.275   4 
  -8  10  -2 3063.05 439.591   4 
  -8 -10  -2 2744.53 436.636   7 
  -8  10  -1 22025.1 1102.71   4 
  -8 -10  -1 18860.6 1052.86   7 
  -8  10   0 20485.4 1050.71   4 
  -8 -10   0 18466.8 1014.70   7 
  -8 -10   1 15402.0 945.883   2 
  -8 -10   1 16012.9 926.672   7 
  -8  10   1 18145.9 966.502   4 
  -8 -10   2 34793.9 1355.95   7 
  -8 -10   2 33095.8 1410.39   2 
  -8  10   2 37349.8 1410.30   4 
  -8 -10   3 25023.5 1090.25   7 
  -8 -10   3 23837.8 1203.77   2 
  -8  10   3 26979.3 1154.78   4 
  -8  10   4 4610.82 470.632   4 
  -8  10   4 4588.43 527.357   2 
  -8 -10   4 4839.27 582.058   2 
  -8 -10   4 4358.63 443.963   7 
  -8 -10   5 40534.8 1652.20   2 
  -8  10   5 42197.6 1595.94   2 
  -8 -10   6 14010.5 966.496   2 
  -8  10   6 15639.7 960.058   2 
  -8  10   7 44621.7 1720.84   2 
  -8 -10   7 43453.0 1792.21   2 
  -8  10   8 2652.14 455.435   2 
  -8 -10   8 3032.24 496.784   2 
  -8 -10   9 10645.2 872.739   2 
  -8  10   9 11116.7 853.998   2 
  -8  10  10 1505.45 354.774   2 
  -8 -10  10 1986.84 408.638   2 
  -8 -10  11-139.079 282.089   2 
  -8  10  11-438.165 323.325   2 
  -8  10  12 7762.11 771.856   2 
  -8 -10  12 8307.69 818.252   2 
  -8 -10  13 1428.20 395.909   2 
  -8  10  13 1993.93 451.872   2 
  -8  10  14 5123.21 689.369   2 
  -8 -10  14 5125.05 672.136   2 
  -8 -10  15 4641.08 659.032   2 
  -8  10  15 4497.25 655.719   2 
  -8  10  16 4722.86 681.659   2 
  -8 -10  16 3681.46 618.739   2 
  -8  12 -12 2901.05 530.446   1 
  -8  12 -12 2799.15 484.484   4 
  -8  12 -11 2181.44 445.226   1 
  -8 -12 -11 2372.11 537.813   7 
  -8  12 -11 2072.64 446.198   4 
  -8  12 -10 2948.88 483.704   1 
  -8  12 -10 3384.67 525.299   4 
  -8 -12 -10 2833.26 565.333   7 
  -8  12 -10 4259.61 558.411   5 
  -8  12  -9 7556.98 707.088   5 
  -8  12  -9 6694.23 673.801   1 
  -8 -12  -9 6968.90 798.768   7 
  -8  12  -9 7368.77 738.604   4 
  -8  12  -8 16850.9 1038.80   5 
  -8 -12  -8 14846.5 1160.78   7 
  -8  12  -8 16174.2 1089.84   4 
  -8  12  -8 16253.7 997.676   1 
  -8  12  -7 1261.88 330.738   4 
  -8  12  -7 1556.21 345.017   5 
  -8  12  -7 1416.09 308.035   1 
  -8 -12  -7 1270.03 398.859   7 
  -8  12  -6 22515.2 1090.95   1 
  -8 -12  -6 19190.5 1254.13   7 
  -8  12  -6 23371.3 1194.13   5 
  -8  12  -6 22952.3 1267.61   4 
  -8 -12  -5 1340.33 310.957   7 
  -8  12  -5 2817.51 376.397   1 
  -8  12  -5 3000.96 444.689   5 
  -8  12  -5 2426.06 421.340   4 
  -8  12  -4 11045.8 674.636   1 
  -8  12  -4 11189.7 803.966   5 
  -8  12  -4 9944.88 794.644   4 
  -8 -12  -4 7947.80 755.256   7 
  -8  12  -3 145.876 232.616   4 
  -8 -12  -3-119.873 297.987   7 
  -8  12  -3 278.067 170.640   1 
  -8 -12  -2 3986.67 550.176   7 
  -8  12  -2 5585.25 591.862   4 
  -8 -12  -1 3788.55 515.829   7 
  -8  12  -1 4365.65 522.896   4 
  -8  12   0 3907.08 485.781   4 
  -8 -12   0 3268.88 484.459   7 
  -8  12   1 13933.7 906.110   4 
  -8 -12   1 12824.6 868.293   7 
  -8 -12   2 33107.2 1393.72   7 
  -8  12   2 35889.2 1483.61   4 
  -8 -12   3 18110.9 974.624   7 
  -8 -12   3 16890.8 1067.51   2 
  -8  12   3 18668.9 1014.57   4 
  -8 -12   4 20858.0 1008.65   7 
  -8 -12   4 20530.0 1198.55   2 
  -8  12   4 21146.8 1069.04   4 
  -8 -12   5 20542.1 1211.27   2 
  -8  12   5 20621.3 1152.46   2 
  -8  12   5 20722.6 1041.01   4 
  -8  12   6 34059.9 1529.21   2 
  -8 -12   6 31466.7 1533.64   2 
  -8 -12   7 2584.30 491.706   2 
  -8  12   7 2204.96 419.541   2 
  -8  12   8 23037.1 1291.09   2 
  -8 -12   8 22300.4 1312.97   2 
  -8  12   9 2733.77 490.795   2 
  -8 -12   9 3507.75 585.451   2 
  -8 -12  10 7270.64 788.918   2 
  -8  12  10 7180.46 748.779   2 
  -8  12  11 2366.96 445.250   2 
  -8 -12  11 2978.87 528.183   2 
  -8  12  12 1796.70 408.789   2 
  -8 -12  12 1931.32 429.171   2 
  -8  12  13-291.784 280.625   2 
  -8 -12  13-157.081 302.941   2 
  -8  12  14 16589.6 1234.18   2 
  -8 -12  14 16749.1 1277.20   2 
  -8 -12  15 2692.31 595.038   2 
  -8  12  15 2903.60 576.166   2 
  -8  14 -12 3433.68 572.700   1 
  -8  14 -11-126.773 255.619   1 
  -8  14 -11 254.539 223.388   4 
  -8  14 -10 3273.86 531.088   4 
  -8 -14 -10 3339.77 634.334   7 
  -8  14 -10 3334.88 525.801   1 
  -8  14  -9-356.628 280.815   1 
  -8  14  -9 112.076 235.079   5 
  -8 -14  -9-301.446 294.001   7 
  -8  14  -9 35.9305 227.061   4 
  -8  14  -8 9792.36 788.865   1 
  -8  14  -8 10011.5 823.634   5 
  -8  14  -8 11337.2 957.381   4 
  -8 -14  -8 8921.64 936.174   7 
  -8  14  -7 210.023 215.782   1 
  -8  14  -7-236.657 273.260   4 
  -8  14  -7 14.4140 245.788   5 
  -8 -14  -7-251.198 369.464   7 
  -8 -14  -6 22263.1 1419.37   7 
  -8  14  -6 26874.2 1338.73   5 
  -8  14  -6 26437.8 1423.79   4 
  -8  14  -6 25726.4 1182.43   1 
  -8  14  -5 124.892 228.410   5 
  -8 -14  -5-680.815 431.540   7 
  -8  14  -5-141.231 276.914   4 
  -8 -14  -4 27366.2 1519.98   7 
  -8  14  -4 31544.2 1443.57   5 
  -8  14  -4 30748.3 1518.90   4 
  -8  14  -3 7425.59 724.744   4 
  -8 -14  -3 6786.52 750.170   7 
  -8 -14  -2 22386.8 1315.13   7 
  -8  14  -2 24973.3 1332.98   4 
  -8  14  -1 871.210 374.456   4 
  -8 -14  -1 2218.40 515.072   7 
  -8 -14   0 80789.1 2602.60   7 
  -8  14   0 87856.2 2684.34   4 
  -8 -14   1 7549.74 739.017   7 
  -8  14   1 5730.94 674.488   4 
  -8 -14   2 56871.2 2019.73   7 
  -8  14   2 64926.9 2183.49   4 
  -8 -14   3 1765.85 387.238   7 
  -8  14   3 470.294 273.977   4 
  -8  14   4 9598.96 754.600   4 
  -8 -14   4 9426.40 697.812   7 
  -8 -14   5 3276.56 399.663   7 
  -8  14   5 3136.23 430.832   4 
  -8 -14   5 2711.18 471.769   2 
  -8  14   6 349.728 245.002   2 
  -8 -14   6 460.780 287.142   2 
  -8  14   6 696.926 221.313   4 
  -8  14   7-255.635 309.265   2 
  -8 -14   7-211.503 324.030   2 
  -8  14   8 6955.65 770.001   2 
  -8 -14   8 6829.72 778.773   2 
  -8  14   9 64.2743 252.877   2 
  -8 -14   9 296.386 315.497   2 
  -8  14  10 17301.4 1217.34   2 
  -8 -14  10 17157.3 1241.59   2 
  -8  14  11 235.589 272.368   2 
  -8 -14  11 240.277 322.662   2 
  -8  14  12 6197.14 754.367   2 
  -8 -14  12 7086.47 825.939   2 
  -8  14  13-87.2128 267.701   2 
  -8 -14  13-203.149 298.607   2 
  -8 -16  -8 7022.01 877.059   7 
  -8  16  -8 6975.22 801.054   4 
  -8 -16  -7-402.272 409.555   7 
  -8  16  -7 64.2502 229.266   5 
  -8  16  -7-237.718 282.936   4 
  -8  16  -6 4172.77 603.883   4 
  -8 -16  -6 3684.05 609.416   7 
  -8  16  -6 4997.46 593.794   5 
  -8 -16  -5-99.4455 381.514   7 
  -8  16  -5 337.584 241.998   5 
  -8  16  -5-96.7631 282.558   4 
  -8 -16  -4 2874.66 542.826   7 
  -8  16  -4 4688.37 564.399   5 
  -8  16  -4 3929.10 566.305   4 
  -8 -16  -3 266.839 310.439   7 
  -8  16  -3-123.438 286.272   4 
  -8 -16  -2 8876.31 872.112   7 
  -8  16  -2 9256.53 851.928   4 
  -8  16  -1 2241.40 480.809   4 
  -8 -16  -1 2289.15 492.565   7 
  -8 -16   0 27846.5 1488.10   7 
  -8  16   0 28762.3 1496.63   4 
  -8  16   1 7935.69 778.955   4 
  -8 -16   1 8595.30 798.983   7 
  -8  16   2 6256.92 667.915   4 
  -8 -16   2 6678.55 684.841   7 
  -8 -16   3 2091.92 413.358   7 
  -8  16   3 2161.45 428.819   4 
  -8 -16   4 22329.7 1179.28   7 
  -8  16   4 24351.6 1320.65   4 
  -8  16   5 1154.58 321.128   4 
  -8  16   6 16933.7 1042.30   4 
  -8  16   7 759.274 323.993   2 
  -8  16   7 1051.46 286.515   4 
  -8  16   8 9473.24 912.614   2 
  -8  16   9 2699.69 532.886   2 
  -8 -16   9 2852.26 555.259   2 
  -8  16  10 15883.0 1220.67   2 
  -8 -16  10 15071.5 1219.60   2 
  -8  16  11 339.067 333.439   2 
  -8 -16  11 177.758 271.516   2 
  -8  18  -5 2957.91 472.529   5 
  -8  18  -5 2635.47 501.439   4 
  -8 -18  -5 1930.25 479.033   7 
  -8 -18  -4 390.229 334.956   7 
  -8  18  -4 1632.27 407.192   5 
  -8  18  -4 894.610 346.728   4 
  -8 -18  -3 5678.21 773.338   7 
  -8  18  -3 6944.05 787.781   4 
  -8  18  -2 18721.5 1283.40   4 
  -8 -18  -2 16605.6 1252.89   7 
  -8 -18  -1 11920.1 1045.51   7 
  -8  18  -1 12009.0 1021.26   4 
  -8 -18   0 10564.5 981.665   7 
  -8  18   0 11102.9 967.149   4 
  -8 -18   1 15917.1 1132.83   7 
  -8  18   1 15932.4 1157.91   4 
  -8 -18   2 11809.1 952.201   7 
  -8  18   2 11494.6 975.362   4 
  -8  18   3-14.1903 218.377   4 
  -8  18   4 5804.90 678.168   4 
  -8  18   5 2110.98 402.424   4 
  -8  18   6 88.6022 195.442   4 
  -8  18   7 8658.07 903.647   2 
  -8 -20  -3 9219.07 1007.74   7 
  -8 -20  -2 725.674 406.021   7 
  -8 -20  -1 18481.6 1359.09   7 
  -8 -20   0 1069.32 425.977   7 
  -8  20   0 637.378 381.789   4 
  -8 -20   1 13959.6 1133.97   7 
  -8  20   1 15015.8 1194.67   4 
  -8  20   2 1096.10 400.635   4 
  -8  20   3 10716.8 986.085   4 
  -8  20   4 529.570 292.206   4 
  -8  20   5 6833.28 754.396   4 
  -7  -1 -14-242.383 234.470   7 
  -7  -1 -13 3241.67 445.464   7 
  -7  -1 -12 1179.57 272.030   7 
  -7  -1 -11 3653.69 443.366   7 
  -7  -1 -10 7340.43 608.676   7 
  -7  -1  -9 12145.7 760.476   7 
  -7  -1  -8 7826.22 607.422   7 
  -7  -1  -7 63057.8 1871.89   7 
  -7  -1  -6 7903.76 596.131   7 
  -7  -1  -5 30769.5 1153.80   7 
  -7   1  -5 31012.0 1194.42   5 
  -7   1  -4 25484.5 1022.19   5 
  -7  -1  -4 24264.9 993.451   7 
  -7  -1  -3 32605.0 789.721   2 
  -7  -1  -3 37208.4 1195.50   5 
  -7   1  -3 36654.6 1207.52   5 
  -7   1  -3 33205.6 746.409   2 
  -7   1  -2 78108.8 1547.30   2 
  -7  -1  -2 80783.5 1948.55   5 
  -7  -1  -2 71528.7 1544.44   2 
  -7  -1  -1 13304.5 638.953   5 
  -7  -1  -1 13225.4 496.745   2 
  -7   1  -1 15721.8 710.732   5 
  -7   1  -1 14296.3 505.150   2 
  -7   1   0 6103.12 352.274   2 
  -7   1   0 7165.80 482.225   5 
  -7  -1   0 4892.87 366.447   5 
  -7  -1   0 5895.42 353.407   2 
  -7  -1   1 317557. 5761.12   2 
  -7  -1   1 323602. 5819.27   5 
  -7   1   1 335737. 5758.11   2 
  -7   1   2 58991.2 1454.61   2 
  -7  -1   2 56671.6 1408.92   5 
  -7  -1   2 55631.6 1452.53   2 
  -7  -1   3 221878. 4257.54   2 
  -7   1   3 225337. 4251.82   2 
  -7  -1   4 7981.85 526.518   2 
  -7   1   4 7784.66 506.289   2 
  -7  -1   5 15031.0 734.339   2 
  -7   1   5 15479.5 723.416   2 
  -7   1   6 305.271 185.501   2 
  -7  -1   6 312.718 169.955   2 
  -7   1   7 34138.8 1230.17   2 
  -7  -1   7 34772.6 1238.16   2 
  -7   1   8 1058.90 269.882   2 
  -7  -1   8 748.410 240.059   2 
  -7   1   9 9958.78 684.199   2 
  -7  -1   9 8692.26 647.613   2 
  -7  -1  10 1864.54 348.608   2 
  -7   1  10 1516.28 308.910   2 
  -7   1  11 27284.4 1246.77   2 
  -7  -1  11 27784.5 1236.25   2 
  -7  -1  12 3743.95 482.431   2 
  -7   1  12 3942.87 489.121   2 
  -7  -1  13 25987.1 1285.15   2 
  -7   1  13 25622.6 1268.73   2 
  -7   1  14 280.387 292.334   2 
  -7  -1  14 296.364 262.933   2 
  -7  -1  15 21967.0 1246.63   2 
  -7   1  15 22165.0 1247.48   2 
  -7  -1  16 2090.54 427.215   2 
  -7   1  16 1689.19 391.735   2 
  -7   1  17 11703.0 967.091   2 
  -7  -1  17 10869.1 906.000   2 
  -7  -1  18-201.078 278.004   2 
  -7   1  18-111.598 257.167   2 
  -7  -3 -15 11435.6 912.481   7 
  -7  -3 -14 7119.41 709.172   7 
  -7  -3 -13 12940.2 927.672   7 
  -7  -3 -12 7302.81 682.334   7 
  -7  -3 -11 1736.49 340.904   7 
  -7  -3 -10 5500.16 571.020   7 
  -7  -3  -9 8457.99 686.577   7 
  -7  -3  -8 13566.8 840.217   7 
  -7   3  -7 27141.2 1186.20   5 
  -7  -3  -7 24314.9 1120.48   7 
  -7   3  -6-37.4288 207.269   5 
  -7  -3  -6 55.3976 204.965   7 
  -7   3  -5 52877.2 1030.56   2 
  -7   3  -5 51414.4 990.780   2 
  -7   3  -5 55333.7 1653.79   5 
  -7  -3  -5 54468.4 1679.15   7 
  -7  -3  -4 5511.08 495.474   7 
  -7   3  -4 5985.47 495.200   5 
  -7   3  -4 5449.53 242.513   2 
  -7  -3  -3 3498.90 386.164   7 
  -7   3  -3 3185.65 360.358   5 
  -7   3  -3 3550.75 218.414   2 
  -7  -3  -3 2820.11 221.963   2 
  -7   3  -2 140012. 2617.69   2 
  -7  -3  -2 131264. 2696.27   2 
  -7  -3  -2 139119. 3075.22   7 
  -7  -3  -1 57529.6 1510.44   5 
  -7   3  -1 59500.9 1337.64   2 
  -7   3  -1 63631.1 1658.58   5 
  -7  -3  -1 56372.2 1614.44   7 
  -7  -3  -1 52083.9 1351.10   2 
  -7  -3   0 7751.38 445.564   2 
  -7  -3   0 8004.30 466.212   5 
  -7   3   0 9169.57 456.457   2 
  -7  -3   1 146570. 3051.43   2 
  -7  -3   1 144891. 2955.49   5 
  -7   3   2 49631.2 1311.98   2 
  -7  -3   2 45159.7 1165.10   5 
  -7  -3   2 44111.3 1273.50   2 
  -7  -3   3 45031.1 1323.61   2 
  -7   3   3 49621.2 1345.52   2 
  -7  -3   3 42996.7 1106.28   5 
  -7   3   4 34889.8 1138.56   2 
  -7  -3   4 33544.1 900.200   5 
  -7  -3   4 34446.0 1165.66   2 
  -7   3   5 37867.8 1251.48   2 
  -7  -3   5 38724.5 1287.50   2 
  -7  -3   6 715.145 244.248   2 
  -7   3   6 577.450 216.807   2 
  -7   3   7 4416.39 435.390   2 
  -7  -3   7 4584.74 445.416   2 
  -7   3   8 21568.0 1001.77   2 
  -7  -3   8 21499.7 999.031   2 
  -7   3   9 10824.0 688.993   2 
  -7  -3   9 9877.15 697.702   2 
  -7  -3  10 4331.70 419.318   2 
  -7   3  10 3674.26 406.493   2 
  -7   3  11 12307.7 824.838   2 
  -7  -3  11 10862.6 750.577   2 
  -7  -3  12 672.639 214.543   2 
  -7   3  12 691.409 260.586   2 
  -7   3  13 5507.50 590.705   2 
  -7  -3  13 5890.95 604.817   2 
  -7  -3  14 254.230 267.210   2 
  -7   3  14 46.5327 237.262   2 
  -7  -3  15 9910.19 833.670   2 
  -7   3  15 9969.65 843.843   2 
  -7  -3  16 7760.35 751.301   2 
  -7   3  16 8529.59 800.041   2 
  -7  -3  17 9763.23 865.422   2 
  -7   3  17 11358.3 954.504   2 
  -7  -3  18 1310.62 369.786   2 
  -7   3  18 1193.87 353.241   2 
  -7  -5 -15 5425.53 678.034   7 
  -7  -5 -14 15192.6 1079.35   7 
  -7  -5 -13 9868.96 874.648   7 
  -7  -5 -12 53600.4 2040.36   7 
  -7  -5 -11 1125.85 347.433   7 
  -7  -5 -10 16528.1 1028.92   7 
  -7   5 -10 17876.3 897.654   4 
  -7  -5  -9 901.491 288.413   7 
  -7   5  -9 1149.57 254.181   4 
  -7   5  -8 4037.02 476.014   5 
  -7   5  -8 4243.52 437.788   4 
  -7  -5  -8 4353.68 512.915   7 
  -7   5  -7 21.0510 60.8791   2 
  -7   5  -7-67.6220 250.522   5 
  -7  -5  -7-227.097 261.270   7 
  -7   5  -7 94.6402 156.008   4 
  -7  -5  -6 888.074 269.053   7 
  -7   5  -6 1195.07 278.541   5 
  -7   5  -6 1197.39 142.281   2 
  -7   5  -6 1170.95 247.228   4 
  -7   5  -5 14507.5 538.571   2 
  -7   5  -5 14689.2 800.219   5 
  -7   5  -5 13281.2 732.833   4 
  -7  -5  -5 12397.3 793.143   7 
  -7   5  -4 6888.47 547.160   5 
  -7  -5  -4 6039.89 537.194   7 
  -7   5  -4 6505.78 508.177   4 
  -7   5  -3 522.091 241.467   5 
  -7  -5  -3 110.317 203.766   7 
  -7   5  -3 381.134 182.164   4 
  -7  -5  -2 80028.9 2168.16   7 
  -7  -5  -2 76069.4 1880.60   2 
  -7   5  -2 82793.7 2073.22   4 
  -7  -5  -1 26330.4 955.021   2 
  -7   5  -1 28606.6 1049.21   4 
  -7  -5  -1 28241.7 1101.12   7 
  -7   5  -1 29769.9 912.931   2 
  -7  -5   0 60584.2 1711.50   7 
  -7   5   0 64487.7 1567.93   2 
  -7   5   0 63150.1 1684.00   4 
  -7  -5   0 58922.3 1630.42   2 
  -7  -5   1 37959.8 1239.17   2 
  -7  -5   1 41746.2 1306.55   7 
  -7  -5   2 38339.6 1264.96   2 
  -7   5   2 41764.1 1250.96   2 
  -7   5   3 8810.51 546.869   2 
  -7  -5   3 7739.13 357.642   5 
  -7  -5   3 7898.27 555.014   2 
  -7  -5   4 25758.7 1011.35   2 
  -7  -5   4 24180.6 657.275   5 
  -7   5   4 25798.5 1006.54   2 
  -7  -5   5-80.7469 181.175   2 
  -7  -5   5-41.8288 79.0126   5 
  -7   5   5-64.5271 190.021   2 
  -7   5   6 8396.41 602.036   2 
  -7  -5   6 7953.87 291.253   5 
  -7  -5   6 7534.66 574.689   2 
  -7   5   7 3331.12 394.188   2 
  -7  -5   7 2931.95 372.597   2 
  -7  -5   8 38438.6 1416.70   2 
  -7   5   8 38720.5 1443.56   2 
  -7   5   9 16555.7 694.877   3 
  -7  -5   9 17349.3 944.046   2 
  -7   5   9 17774.0 953.193   2 
  -7  -5  10 114238. 2952.34   2 
  -7   5  10 114323. 2985.70   2 
  -7   5  10 111865. 2539.47   3 
  -7   5  11 848.080 234.668   3 
  -7   5  11 524.727 256.349   2 
  -7   5  12 8347.96 594.067   3 
  -7  -5  12 8735.93 718.456   2 
  -7   5  12 7649.16 699.765   2 
  -7   5  13 2067.55 363.286   3 
  -7  -5  13 1491.72 346.281   2 
  -7   5  13 1417.02 322.823   2 
  -7   5  14 1549.12 350.653   3 
  -7   5  14 611.346 242.666   2 
  -7  -5  14 951.218 308.396   2 
  -7   5  15 5705.62 614.914   3 
  -7  -5  15 3951.01 547.363   2 
  -7   5  15 4112.31 560.149   2 
  -7   5  16 4574.62 609.588   2 
  -7  -5  16 4556.68 602.075   2 
  -7  -5  17 6113.43 704.107   2 
  -7   5  17 5434.41 687.843   2 
  -7  -5  18 6368.96 747.224   2 
  -7   5  18 6015.18 732.529   2 
  -7  -7 -16 3625.97 610.879   7 
  -7  -7 -15 32.6437 265.488   7 
  -7  -7 -14 3575.53 579.943   7 
  -7  -7 -13-288.912 315.825   7 
  -7  -7 -12 818.965 323.029   7 
  -7   7 -12 1079.00 273.449   4 
  -7  -7 -11-562.672 326.280   7 
  -7   7 -11-367.471 237.046   4 
  -7   7 -10 25556.4 1184.97   4 
  -7   7 -10 25593.8 1313.74   1 
  -7  -7 -10 22597.6 1295.89   7 
  -7  -7  -9 2757.11 477.339   7 
  -7   7  -9 2431.58 420.978   5 
  -7   7  -9 2449.87 385.980   4 
  -7   7  -9 2279.53 427.844   1 
  -7   7  -8 36525.7 1416.78   4 
  -7   7  -8 36898.9 1458.60   5 
  -7  -7  -8 32347.3 1497.65   7 
  -7   7  -8 35535.3 1463.65   1 
  -7   7  -7 6012.06 569.058   1 
  -7  -7  -7 5215.89 598.488   7 
  -7   7  -7 6197.55 557.669   4 
  -7   7  -7 6097.43 571.211   5 
  -7   7  -6 33457.6 1036.03   2 
  -7   7  -6 31569.4 1249.64   1 
  -7  -7  -6 28157.7 1328.33   7 
  -7   7  -6 31292.8 1293.21   5 
  -7   7  -6 31770.5 1290.53   4 
  -7   7  -5 531.212 249.522   5 
  -7   7  -5-234.064 262.751   1 
  -7  -7  -5 391.747 238.952   7 
  -7   7  -5 31.1063 212.520   4 
  -7   7  -4 48119.2 1552.15   5 
  -7   7  -4 44613.2 1523.87   4 
  -7  -7  -3 2437.04 370.315   7 
  -7   7  -3 3858.62 436.752   5 
  -7   7  -3 3300.38 382.007   4 
  -7   7  -2 46262.3 1506.07   4 
  -7  -7  -2 41680.2 1487.75   7 
  -7  -7  -1 4374.94 417.617   2 
  -7   7  -1 5906.23 512.589   4 
  -7  -7  -1 5339.16 505.231   7 
  -7  -7   0 95776.7 2425.70   7 
  -7  -7   0 92226.4 2360.91   2 
  -7  -7   1 9735.71 658.371   2 
  -7   7   1 11065.3 663.088   4 
  -7  -7   1 10869.6 669.081   7 
  -7   7   2 70401.6 1837.31   2 
  -7  -7   2 62954.9 1768.61   7 
  -7  -7   2 64773.9 1893.60   2 
  -7   7   2 65669.8 1799.98   4 
  -7  -7   3 9286.42 661.381   2 
  -7   7   3 10939.4 650.137   2 
  -7  -7   3 9462.35 569.925   7 
  -7  -7   4 56152.0 1748.29   2 
  -7   7   4 58527.6 1720.35   2 
  -7   7   5-55.9899 192.891   2 
  -7  -7   5 240.004 257.220   2 
  -7  -7   6 40540.1 1505.63   2 
  -7   7   6 40433.0 1454.90   2 
  -7   7   7 4051.06 472.805   2 
  -7   7   7 4013.42 248.225   3 
  -7  -7   7 4554.14 512.304   2 
  -7  -7   8 81270.2 2337.26   2 
  -7   7   8 77577.9 2264.78   2 
  -7   7   8 75122.8 1677.08   3 
  -7  -7   9 466.389 306.680   2 
  -7   7   9 179.013 154.740   3 
  -7   7   9-13.9666 260.869   2 
  -7   7  10 56482.3 1536.05   3 
  -7   7  10 58212.0 1978.02   2 
  -7  -7  10 56773.1 1977.30   2 
  -7   7  11 1844.27 260.363   3 
  -7   7  11 1582.25 345.524   2 
  -7  -7  11 2303.61 401.597   2 
  -7   7  12 244.804 162.614   3 
  -7  -7  12-72.1344 251.570   2 
  -7   7  12 55.5831 201.996   2 
  -7   7  13 329.801 212.307   3 
  -7  -7  13 42.4510 240.356   2 
  -7   7  13-182.478 286.923   2 
  -7  -7  14 5633.68 650.594   2 
  -7   7  14 5488.03 639.570   2 
  -7   7  15 1072.17 334.542   2 
  -7  -7  15 1073.43 326.430   2 
  -7  -7  16 5356.45 677.336   2 
  -7   7  16 5232.02 655.661   2 
  -7   7  17-336.299 277.043   2 
  -7  -7  17-465.505 326.272   2 
  -7   7  18 5018.83 696.387   2 
  -7  -7  18 5082.14 682.167   2 
  -7  -9 -14 21787.4 1456.10   7 
  -7   9 -13 5547.61 731.984   1 
  -7  -9 -13 5112.68 712.392   7 
  -7  -9 -12 24466.3 1487.95   7 
  -7   9 -12 27341.5 1500.08   1 
  -7   9 -12 27777.5 1355.24   4 
  -7  -9 -11 658.538 325.753   7 
  -7   9 -11 409.175 285.101   1 
  -7   9 -11 397.031 236.856   4 
  -7  -9 -10 11128.0 947.127   7 
  -7   9 -10 12479.4 913.843   1 
  -7   9 -10 13244.0 889.980   4 
  -7  -9  -9 3826.34 529.185   7 
  -7   9  -9 4970.94 575.772   1 
  -7   9  -9 5740.00 596.205   5 
  -7   9  -9 4843.89 524.866   4 
  -7   9  -8 8195.73 667.001   5 
  -7  -9  -8 6253.65 670.864   7 
  -7   9  -8 7218.94 629.531   1 
  -7   9  -8 8403.10 688.563   4 
  -7   9  -7 24.8785 254.967   5 
  -7   9  -7-81.6309 216.104   1 
  -7   9  -7-69.7756 250.025   4 
  -7  -9  -7-195.771 342.171   7 
  -7  -9  -6 2261.19 395.273   7 
  -7   9  -6 2976.91 415.715   4 
  -7   9  -6 2698.16 354.266   1 
  -7   9  -6 2960.66 419.233   5 
  -7   9  -5 7205.95 615.905   4 
  -7   9  -5 6353.56 513.081   1 
  -7   9  -5 7603.54 619.014   5 
  -7  -9  -5 5735.28 606.534   7 
  -7  -9  -4 10338.2 795.749   7 
  -7   9  -4 12650.6 776.896   5 
  -7   9  -4 12077.6 672.377   1 
  -7   9  -4 12011.0 781.311   4 
  -7  -9  -3 3872.13 482.706   7 
  -7   9  -3 5807.21 428.373   1 
  -7   9  -3 5547.25 531.686   4 
  -7   9  -2 37910.9 1110.83   1 
  -7   9  -2 36136.3 1379.02   4 
  -7   9  -1 1967.65 344.915   4 
  -7  -9  -1 1729.17 348.975   7 
  -7  -9   0 35843.0 1374.42   7 
  -7  -9   0 33375.6 1314.76   2 
  -7  -9   1 2334.02 347.641   7 
  -7   9   1 2405.95 359.195   4 
  -7  -9   1 1812.66 335.772   2 
  -7  -9   2 27583.8 1110.28   7 
  -7  -9   2 26758.6 1193.78   2 
  -7   9   2 30687.0 1199.65   4 
  -7  -9   3 13349.8 838.480   2 
  -7  -9   3 13311.3 722.734   7 
  -7   9   3 14005.0 775.328   4 
  -7  -9   4 48284.0 1463.41   7 
  -7   9   4 53231.8 1712.36   2 
  -7  -9   4 48773.5 1739.12   2 
  -7   9   4 51265.2 1570.41   4 
  -7   9   5 9013.38 669.549   2 
  -7  -9   5 9234.08 729.163   2 
  -7   9   6 18566.9 975.767   2 
  -7  -9   6 18845.4 1039.17   2 
  -7   9   7 180.335 88.8360   3 
  -7   9   7 275.509 245.133   2 
  -7  -9   7 202.606 260.492   2 
  -7   9   8 56291.6 1918.89   2 
  -7  -9   8 54639.2 1941.69   2 
  -7   9   8 50925.0 1242.99   3 
  -7   9   9 1946.08 388.982   2 
  -7  -9   9 2925.29 478.557   2 
  -7   9   9 1914.95 220.027   3 
  -7   9  10 26028.7 1292.65   2 
  -7  -9  10 25903.7 1317.67   2 
  -7   9  10 25085.1 910.560   3 
  -7   9  11-21.9396 202.216   2 
  -7  -9  11 249.315 257.011   2 
  -7  -9  12 9651.62 826.611   2 
  -7   9  12 8436.50 787.070   2 
  -7  -9  13-109.504 327.774   2 
  -7   9  13-199.150 279.214   2 
  -7   9  14 1973.46 419.731   2 
  -7  -9  14 1299.56 347.168   2 
  -7  -9  15 1720.89 379.133   2 
  -7   9  15 1622.98 410.492   2 
  -7  -9  16 6453.03 767.791   2 
  -7   9  16 6284.46 755.716   2 
  -7   9  17 7996.32 873.107   2 
  -7  -9  17 7098.11 827.874   2 
  -7  11 -13 2065.76 456.041   1 
  -7 -11 -13 1882.82 481.585   7 
  -7  11 -13 1790.76 394.268   4 
  -7  11 -12 3490.10 561.601   1 
  -7 -11 -12 3793.73 627.649   7 
  -7  11 -12 4212.66 562.287   4 
  -7 -11 -11 1475.24 429.704   7 
  -7  11 -11 1424.71 358.447   1 
  -7  11 -11 1378.94 347.711   4 
  -7 -11 -10 13490.6 1096.84   7 
  -7  11 -10 15693.5 1002.79   5 
  -7  11 -10 14828.2 1012.26   1 
  -7  11 -10 15400.3 1047.82   4 
  -7 -11  -9 13156.5 1059.91   7 
  -7  11  -9 14637.9 1001.92   4 
  -7  11  -9 12604.3 895.710   1 
  -7  11  -9 14338.7 930.040   5 
  -7  11  -8 4071.72 510.174   1 
  -7 -11  -8 4751.75 662.566   7 
  -7  11  -8 4669.32 527.047   5 
  -7  11  -8 5412.94 617.104   4 
  -7  11  -7 19230.2 1040.48   5 
  -7 -11  -7 15701.1 1102.70   7 
  -7  11  -7 17806.2 1072.08   4 
  -7  11  -7 17510.7 968.366   1 
  -7 -11  -6 492.690 269.407   7 
  -7  11  -6 563.053 224.337   4 
  -7  11  -6 1065.06 294.347   5 
  -7  11  -6 580.445 193.734   1 
  -7 -11  -5 8513.70 753.341   7 
  -7  11  -5 10125.8 653.311   1 
  -7  11  -5 10905.2 756.404   5 
  -7  11  -5 9939.79 757.921   4 
  -7  11  -4 10219.3 761.150   4 
  -7  11  -4 11097.6 773.884   5 
  -7  11  -4 11465.9 651.094   1 
  -7 -11  -4 8886.09 771.861   7 
  -7  11  -3 7828.78 664.538   4 
  -7 -11  -3 6400.94 633.563   7 
  -7  11  -3 7824.41 515.398   1 
  -7  11  -2 17573.7 999.210   4 
  -7 -11  -2 15457.3 970.802   7 
  -7  11  -2 18664.7 745.393   1 
  -7  11  -1 3999.42 308.471   1 
  -7  11  -1 3212.49 425.099   4 
  -7 -11  -1 3309.77 448.184   7 
  -7  11  -1 3213.58 289.984   3 
  -7 -11   0 17975.3 985.941   7 
  -7  11   0 19576.1 671.274   3 
  -7  11   0 20166.0 1038.44   4 
  -7 -11   1 12570.7 796.590   7 
  -7  11   1 12873.8 463.358   3 
  -7  11   1 13525.1 845.201   4 
  -7  11   2 39950.3 890.799   3 
  -7 -11   2 39509.5 1575.74   2 
  -7  11   2 46763.0 1595.34   4 
  -7 -11   2 42069.2 1481.23   7 
  -7 -11   3 25821.6 1260.07   2 
  -7 -11   3 26495.7 1083.18   7 
  -7  11   3 28745.1 1194.82   4 
  -7 -11   4 11928.6 704.117   7 
  -7 -11   4 11657.5 857.207   2 
  -7  11   4 13019.8 778.604   4 
  -7 -11   5 54836.4 1440.95   7 
  -7 -11   5 55133.3 1851.87   2 
  -7  11   5 56725.7 1596.53   4 
  -7  11   6 10027.9 772.228   2 
  -7 -11   6 10280.4 831.050   2 
  -7 -11   7 9156.27 783.964   2 
  -7  11   7 9036.91 766.803   2 
  -7  11   8 5184.13 595.987   2 
  -7 -11   8 5977.07 637.905   2 
  -7  11   9 5420.66 601.250   2 
  -7 -11   9 5313.23 610.532   2 
  -7  11  10 225.320 220.654   2 
  -7 -11  10 546.602 285.362   2 
  -7  11  11 1538.55 348.657   2 
  -7 -11  11 1741.64 411.245   2 
  -7  11  12 7062.73 751.129   2 
  -7 -11  12 7793.25 790.624   2 
  -7  11  13 3202.46 538.831   2 
  -7 -11  13 3336.93 560.920   2 
  -7 -11  14 552.654 302.900   2 
  -7  11  14 559.047 268.235   2 
  -7 -11  15 12822.2 1102.12   2 
  -7  11  15 12451.9 1067.97   2 
  -7 -11  16 2579.62 514.213   2 
  -7  11  16 2064.36 494.319   2 
  -7  13 -13 3098.59 505.168   4 
  -7  13 -12 3439.17 553.150   1 
  -7  13 -12 3388.83 544.802   4 
  -7  13 -11 3440.99 525.918   1 
  -7  13 -11 3884.93 562.866   4 
  -7 -13 -11 3181.89 625.279   7 
  -7  13 -10 5682.87 654.551   1 
  -7 -13 -10 5831.40 780.522   7 
  -7  13 -10 5949.91 634.712   5 
  -7  13 -10 6150.74 688.097   4 
  -7  13  -9 10952.5 903.845   4 
  -7 -13  -9 10260.6 974.551   7 
  -7  13  -9 10756.3 819.304   5 
  -7  13  -9 10983.9 850.801   1 
  -7  13  -8 3833.71 494.885   1 
  -7  13  -8 4504.34 547.442   5 
  -7  13  -8 3755.45 542.716   4 
  -7 -13  -8 3188.54 586.064   7 
  -7 -13  -7 25626.6 1492.24   7 
  -7  13  -7 30178.0 1367.19   5 
  -7  13  -7 28605.0 1283.38   1 
  -7  13  -7 28209.0 1446.41   4 
  -7  13  -6 709.735 232.141   1 
  -7  13  -6 1318.19 342.696   5 
  -7 -13  -6 771.699 302.166   7 
  -7  13  -6 949.151 311.719   4 
  -7  13  -5 12558.1 917.365   4 
  -7  13  -5 13882.1 881.013   5 
  -7  13  -5 13465.2 777.976   1 
  -7 -13  -5 10773.1 908.501   7 
  -7 -13  -4-198.113 320.447   7 
  -7  13  -4 96.9409 174.516   1 
  -7  13  -4 51.1541 227.252   5 
  -7  13  -4-212.885 271.698   4 
  -7 -13  -3 29723.6 1488.09   7 
  -7  13  -3 34939.5 1174.37   1 
  -7  13  -3 33833.6 1519.15   4 
  -7 -13  -2 3164.45 516.132   7 
  -7  13  -2 2703.66 459.860   4 
  -7  13  -2 2509.78 283.671   1 
  -7  13  -1 13360.3 904.608   4 
  -7 -13  -1 12752.1 909.841   7 
  -7  13  -1 13996.6 601.607   1 
  -7 -13   0 1312.19 329.847   7 
  -7  13   0 1299.64 320.380   4 
  -7  13   1 20546.9 1109.18   4 
  -7 -13   1 18434.5 1029.91   7 
  -7 -13   2 12225.3 825.774   7 
  -7  13   2 12831.5 869.232   4 
  -7  13   3 53875.6 1847.62   4 
  -7 -13   3 48839.5 1692.66   7 
  -7 -13   4 272.435 218.571   7 
  -7 -13   4 584.657 349.069   2 
  -7  13   4 248.309 199.473   4 
  -7 -13   5 21581.8 968.028   7 
  -7 -13   5 21127.8 1227.04   2 
  -7  13   5 22818.0 1099.10   4 
  -7  13   6 2333.66 349.671   4 
  -7 -13   6 2950.39 513.637   2 
  -7 -13   7 18561.4 1179.72   2 
  -7  13   7 19069.8 1156.52   2 
  -7  13   8 211.543 232.953   2 
  -7 -13   8-19.6731 237.078   2 
  -7  13   9 9705.98 857.946   2 
  -7 -13   9 9593.60 891.624   2 
  -7  13  10 1165.58 364.768   2 
  -7 -13  10 679.465 302.075   2 
  -7  13  11 6622.53 736.534   2 
  -7 -13  11 7230.91 807.231   2 
  -7 -13  12 3907.17 615.838   2 
  -7  13  12 3699.22 587.969   2 
  -7  13  13 11226.8 1017.98   2 
  -7 -13  13 11641.7 1025.65   2 
  -7  13  14 478.289 334.988   2 
  -7 -13  14 410.457 312.844   2 
  -7 -13  15 9463.00 971.786   2 
  -7  15 -12 83.1169 267.865   1 
  -7  15 -11 10210.7 943.192   4 
  -7  15 -11 9848.97 891.246   1 
  -7  15 -10 953.882 353.107   4 
  -7  15 -10 472.379 250.027   1 
  -7 -15  -9 6386.87 825.155   7 
  -7  15  -9 7017.65 700.601   1 
  -7  15  -9 6813.49 745.864   4 
  -7  15  -8 2626.06 483.433   4 
  -7 -15  -8 2893.61 576.628   7 
  -7  15  -8 2933.75 458.282   5 
  -7  15  -8 2681.16 419.576   1 
  -7  15  -7 2618.16 476.864   4 
  -7  15  -7 2406.24 413.674   5 
  -7  15  -7 2943.27 422.143   1 
  -7 -15  -7 1883.07 470.856   7 
  -7 -15  -6 396.738 289.856   7 
  -7  15  -6 940.418 227.156   1 
  -7  15  -6 999.329 311.838   5 
  -7  15  -6 550.235 229.805   4 
  -7 -15  -5 5475.92 698.759   7 
  -7  15  -5 6462.16 622.539   5 
  -7  15  -5 6151.57 671.050   4 
  -7 -15  -4 4115.29 610.227   7 
  -7  15  -4 4925.00 601.867   4 
  -7 -15  -3 19134.3 1244.95   7 
  -7  15  -3 22072.8 1270.28   4 
  -7  15  -2 9113.31 820.445   4 
  -7 -15  -2 7988.67 806.866   7 
  -7 -15  -1 36845.0 1675.37   7 
  -7  15  -1 40039.7 1718.28   4 
  -7 -15   0 2117.90 477.845   7 
  -7  15   0 944.983 338.836   4 
  -7 -15   1 25409.6 1298.00   7 
  -7  15   1 27297.5 1362.93   4 
  -7 -15   2 8882.50 755.883   7 
  -7  15   2 9345.94 799.959   4 
  -7 -15   3 48980.3 1802.70   7 
  -7  15   3 53383.0 1949.52   4 
  -7  15   4 3851.82 525.935   4 
  -7 -15   4 4444.43 528.656   7 
  -7  15   5 28001.3 1330.61   4 
  -7  15   6 897.728 290.184   4 
  -7  15   7 6193.41 691.983   2 
  -7  15   7 6025.58 570.631   4 
  -7 -15   8-169.346 291.536   2 
  -7  15   8-307.463 318.627   2 
  -7  15   9 7453.52 793.000   2 
  -7 -15   9 7106.98 795.934   2 
  -7  15  10 756.734 339.304   2 
  -7 -15  10 950.843 375.440   2 
  -7  15  11 24264.9 1492.32   2 
  -7 -15  11 24697.1 1543.80   2 
  -7  15  12 76.1933 252.903   2 
  -7 -15  12-52.6236 274.011   2 
  -7 -15  13 9297.10 961.205   2 
  -7  17  -8 3506.04 573.813   4 
  -7 -17  -7 5561.32 778.142   7 
  -7  17  -7 6673.96 763.026   4 
  -7 -17  -6 344.238 295.171   7 
  -7  17  -6 1089.07 328.785   5 
  -7  17  -6 1009.61 324.594   4 
  -7 -17  -5 5519.11 739.976   7 
  -7  17  -5 7992.63 824.307   4 
  -7  17  -5 8047.63 733.525   5 
  -7 -17  -4 2416.99 469.134   7 
  -7  17  -4 3810.63 576.425   4 
  -7 -17  -3 6053.12 754.031   7 
  -7  17  -3 7532.37 793.662   4 
  -7 -17  -2 15030.9 1138.74   7 
  -7  17  -2 17309.0 1177.63   4 
  -7 -17  -1 20182.6 1279.72   7 
  -7  17  -1 21135.3 1291.56   4 
  -7  17   0 648.559 305.176   4 
  -7 -17   0 1187.69 400.248   7 
  -7  17   1 12660.8 980.914   4 
  -7 -17   1 12202.0 942.860   7 
  -7 -17   2 8110.49 752.607   7 
  -7  17   2 8117.41 778.244   4 
  -7  17   3 10174.2 860.930   4 
  -7 -17   3 10956.1 849.445   7 
  -7  17   4 3768.60 535.237   4 
  -7  17   5 11847.0 911.141   4 
  -7  17   6 4060.05 526.392   4 
  -7  17   7 4926.38 549.160   4 
  -7  17   8 2506.70 492.842   2 
  -7  17   9 4973.30 698.318   2 
  -7  17  10 1775.88 444.932   2 
  -7 -19  -5 489.065 388.733   7 
  -7 -19  -4 3426.19 617.247   7 
  -7  19  -4 4021.66 607.373   4 
  -7 -19  -3 2472.68 529.164   7 
  -7  19  -3 2712.27 505.277   4 
  -7  19  -2 1523.05 377.554   4 
  -7 -19  -2 1651.10 448.635   7 
  -7 -19  -1 5016.88 685.798   7 
  -7  19  -1 5974.08 732.172   4 
  -7 -19   0 13341.1 1083.65   7 
  -7  19   0 14392.5 1103.71   4 
  -7  19   1 3725.38 592.112   4 
  -7 -19   1 3942.96 608.553   7 
  -7 -19   2 16026.5 1129.47   7 
  -7  19   2 16871.3 1185.92   4 
  -7  19   3 277.692 267.196   4 
  -7  19   4 1596.38 383.118   4 
  -7  19   5 4774.71 623.587   4 
  -7  19   6 2878.28 463.191   4 
  -7 -21  -2 729.202 344.098   7 
  -7 -21  -1-119.975 378.168   7 
  -7 -21   0 8411.50 889.514   7 
  -7  21   1-46.3310 254.134   4 
  -7  21   2 13532.0 1102.02   4 
  -7  21   3 361.448 339.665   4 
  -7  21   4 17153.5 1234.14   4 
  -6   0 -13-45.3699 171.060   7 
  -6   0 -12 4402.63 473.535   7 
  -6   0 -11-108.084 179.596   7 
  -6   0 -10 17009.5 870.395   7 
  -6   0  -9-143.056 205.232   7 
  -6   0  -8 71976.5 1964.83   7 
  -6   0  -7 150.656 174.696   7 
  -6   0  -6 92392.1 2254.46   7 
  -6   0  -5-152.456 183.872   7 
  -6   0  -4 9903.95 589.295   5 
  -6   0  -3 29.7876 46.5292   2 
  -6   0  -3 26.2562 184.919   5 
  -6   0  -2 264.212 81.3338   2 
  -6   0  -2 4.26550 190.615   5 
  -6   0  -1 107.712 155.586   5 
  -6   0  -1 115.734 85.8732   2 
  -6   0   0 870.398 166.678   6 
  -6   0   0 876.187 151.747   2 
  -6   0   1 30.1748 104.098   6 
  -6   0   1 15.4621 117.790   2 
  -6   0   2 61223.7 1471.34   2 
  -6   0   3 742.173 239.125   2 
  -6   0   4 570859. 9833.07   2 
  -6   0   5 1401.59 342.922   2 
  -6   0   6 330764. 6140.10   2 
  -6   0   7 296.869 222.420   2 
  -6   0   8 5031.26 458.863   2 
  -6   0   9-1.85601 171.484   2 
  -6   0  10 1317.62 287.109   2 
  -6   0  11-46.5003 191.939   2 
  -6   0  12 44315.9 1631.69   2 
  -6   0  13 94.5453 250.062   2 
  -6   0  14 36964.5 1549.86   2 
  -6   0  15 305.467 276.837   2 
  -6   0  16 7808.43 744.197   2 
  -6   0  17-9.00630 223.259   2 
  -6  -2 -14 8056.96 694.755   7 
  -6  -2 -13 38.7869 193.459   7 
  -6  -2 -12 9245.35 723.302   7 
  -6  -2 -11 8889.67 691.616   7 
  -6  -2 -10 32971.1 1336.88   7 
  -6  -2  -9 22924.7 1074.49   7 
  -6  -2  -8 15391.0 849.919   7 
  -6  -2  -7 10587.2 672.479   7 
  -6   2  -6 19402.1 919.577   5 
  -6  -2  -6 18837.9 885.291   7 
  -6   2  -5 18353.9 861.131   5 
  -6  -2  -5 18510.2 857.180   7 
  -6  -2  -4 82382.0 1878.26   7 
  -6   2  -4 82744.9 1847.84   5 
  -6   2  -3 9090.34 304.763   2 
  -6   2  -3 10201.7 587.290   5 
  -6  -2  -3 9002.69 344.608   2 
  -6  -2  -3 9791.60 572.080   7 
  -6  -2  -2 54224.9 1244.72   2 
  -6  -2  -2 56849.2 1516.02   5 
  -6   2  -2 57440.4 1198.92   2 
  -6   2  -2 61794.7 1451.22   6 
  -6   2  -2 62253.2 1587.16   5 
  -6  -2  -2 60675.9 1581.58   7 
  -6  -2  -1 124190. 2661.75   7 
  -6   2  -1 128803. 2542.31   6 
  -6  -2  -1 124902. 2559.46   5 
  -6   2  -1 133036. 2679.56   5 
  -6   2  -1 125969. 2341.17   2 
  -6  -2   0 143.346 117.773   2 
  -6   2   0 175.785 112.973   6 
  -6  -2   0 33.9344 134.274   5 
  -6   2   0 451.953 133.107   2 
  -6  -2   1 256.550 124.759   5 
  -6   2   1 363.203 137.193   2 
  -6  -2   1 439.379 151.652   2 
  -6   2   1 415.984 136.462   6 
  -6  -2   2 413.800 153.177   2 
  -6  -2   2 877.692 164.909   5 
  -6   2   2 480.383 156.307   2 
  -6   2   3 14410.0 628.259   2 
  -6  -2   3 13812.8 629.983   2 
  -6   2   4 301899. 5351.13   2 
  -6  -2   4 276187. 5325.13   2 
  -6   2   5 20906.2 858.374   2 
  -6  -2   5 20542.8 855.648   2 
  -6   2   6 132520. 2873.22   2 
  -6  -2   6 124981. 2843.88   2 
  -6   2   7-11.9108 169.031   2 
  -6  -2   7 191.307 187.428   2 
  -6   2   8 12770.2 715.093   2 
  -6  -2   8 13983.4 757.917   2 
  -6   2   9 3110.07 379.409   2 
  -6  -2   9 3330.44 406.605   2 
  -6  -2  10 21233.9 1033.02   2 
  -6   2  10 21343.8 1030.33   2 
  -6   2  10 20648.6 908.978   3 
  -6   2  11 2399.34 397.788   3 
  -6  -2  11 1834.07 346.689   2 
  -6   2  11 1635.84 331.520   2 
  -6   2  12 24092.4 1092.30   3 
  -6   2  12 21419.4 1101.82   2 
  -6  -2  12 21440.5 1092.66   2 
  -6   2  13 7797.37 673.048   3 
  -6   2  13 5837.99 581.979   2 
  -6  -2  13 6640.39 628.071   2 
  -6   2  14 4630.79 554.992   2 
  -6   2  14 6331.50 647.238   3 
  -6  -2  14 5072.96 582.993   2 
  -6  -2  15-100.223 205.714   2 
  -6   2  15 72.6260 219.282   2 
  -6   2  16 2822.93 460.121   2 
  -6  -2  16 3250.39 476.209   2 
  -6  -2  17 32.3209 192.478   2 
  -6   2  17-41.3070 206.525   2 
  -6  -4 -15 2306.05 418.389   7 
  -6  -4 -14 15694.0 1052.90   7 
  -6  -4 -13 25670.2 1318.89   7 
  -6  -4 -12 17342.4 1047.66   7 
  -6   4 -11 13351.6 722.823   4 
  -6  -4 -11 12553.1 867.033   7 
  -6  -4 -10 213.826 227.297   7 
  -6   4 -10 210.857 160.202   4 
  -6   4  -9 12396.4 681.143   4 
  -6  -4  -9 11727.0 800.434   7 
  -6  -4  -8 2213.75 367.127   7 
  -6   4  -8 1482.83 101.806   2 
  -6   4  -8 2324.84 295.654   4 
  -6   4  -7 33983.3 1280.80   5 
  -6   4  -7 30591.6 695.112   2 
  -6  -4  -7 32569.8 1283.39   7 
  -6   4  -7 32065.8 1127.34   4 
  -6  -4  -6 21905.3 1030.13   7 
  -6   4  -6 23772.5 608.318   2 
  -6   4  -6 24344.9 1038.65   5 
  -6   4  -6 23197.2 931.507   4 
  -6  -4  -5 11315.5 719.148   7 
  -6   4  -5 11985.1 684.773   5 
  -6   4  -5 11811.6 638.588   4 
  -6   4  -5 12664.1 445.868   2 
  -6   4  -4 77691.9 1969.83   5 
  -6   4  -4 73378.7 1867.62   4 
  -6  -4  -4 69796.6 1974.30   7 
  -6  -4  -3 23127.6 978.122   7 
  -6   4  -3 25486.6 800.784   6 
  -6   4  -3 24555.0 919.560   4 
  -6   4  -3 25591.3 988.893   5 
  -6   4  -2 46086.2 1341.09   5 
  -6  -4  -2 38481.2 1089.01   2 
  -6   4  -2 44799.6 1154.69   6 
  -6   4  -2 42275.9 1255.54   4 
  -6  -4  -2 39464.9 1303.66   7 
  -6   4  -1 54622.3 1291.02   2 
  -6  -4  -1 49787.1 1337.98   2 
  -6   4  -1 57560.4 1384.35   6 
  -6   4  -1 54797.9 1458.67   4 
  -6  -4  -1 52684.8 1506.92   7 
  -6   4   0 45.7263 118.134   2 
  -6  -4   0-14.2288 142.408   2 
  -6  -4   0-150.081 176.549   7 
  -6   4   0-68.7264 174.283   4 
  -6  -4   1 4241.56 365.342   7 
  -6  -4   1 3688.93 326.207   2 
  -6   4   1 4702.49 344.587   2 
  -6   4   2 27320.4 884.084   2 
  -6  -4   2 24131.9 879.736   2 
  -6  -4   2 24131.5 693.726   5 
  -6   4   3 62377.9 1542.10   2 
  -6  -4   3 54222.7 1190.92   5 
  -6  -4   3 57694.4 1554.56   2 
  -6  -4   4 69498.5 1397.66   5 
  -6  -4   4 71945.8 1820.13   2 
  -6   4   4 74944.5 1820.07   2 
  -6  -4   5 65175.1 1761.61   2 
  -6   4   5 66571.7 1766.05   2 
  -6   4   6 25194.2 1002.15   2 
  -6  -4   6 24665.5 984.482   2 
  -6   4   7 24696.1 1008.54   2 
  -6   4   7 22706.2 741.905   3 
  -6  -4   7 23884.4 1001.78   2 
  -6   4   8 1879.16 300.900   2 
  -6  -4   8 2142.28 311.633   2 
  -6   4   8 2313.52 257.868   3 
  -6   4   9 20499.6 821.486   3 
  -6   4   9 20932.7 1005.25   2 
  -6  -4   9 20696.0 976.821   2 
  -6   4  10 18295.2 837.759   3 
  -6   4  10 18368.4 955.019   2 
  -6  -4  10 18545.1 947.703   2 
  -6   4  11 7294.65 622.627   2 
  -6   4  11 8954.33 624.841   3 
  -6  -4  11 9053.43 677.960   2 
  -6  -4  12 5220.09 527.446   2 
  -6   4  12 6083.15 542.126   3 
  -6   4  12 4760.21 502.771   2 
  -6  -4  13 10954.5 796.315   2 
  -6   4  13 12687.2 828.631   3 
  -6   4  13 10664.9 791.360   2 
  -6  -4  14 3849.84 510.751   2 
  -6   4  14 4530.31 538.553   3 
  -6   4  14 3546.72 495.808   2 
  -6  -4  15 3201.16 474.657   2 
  -6   4  15 4067.50 554.283   3 
  -6   4  15 2755.28 452.009   2 
  -6   4  16 10481.7 861.599   3 
  -6   4  16 10272.5 859.822   2 
  -6  -4  16 9559.20 843.233   2 
  -6   4  17 2379.96 519.839   3 
  -6  -4  17 1667.61 388.297   2 
  -6   4  17 2032.43 456.934   2 
  -6   4  18 12476.6 1028.54   3 
  -6  -6 -16 2640.98 488.074   7 
  -6  -6 -15-288.301 303.026   7 
  -6  -6 -14 3228.06 511.136   7 
  -6   6 -13 21353.2 1320.60   1 
  -6  -6 -13 18734.2 1177.35   7 
  -6  -6 -12 2837.34 494.185   7 
  -6   6 -12 3206.51 414.750   4 
  -6   6 -11 43833.0 1778.94   1 
  -6   6 -11 41520.7 1500.30   4 
  -6  -6 -11 38072.0 1673.69   7 
  -6   6 -10-85.7718 231.855   1 
  -6   6 -10-67.1589 190.476   4 
  -6  -6 -10 34.8858 227.719   7 
  -6   6  -9 5723.78 567.447   1 
  -6   6  -9 5144.33 494.526   4 
  -6  -6  -9 4996.50 563.052   7 
  -6  -6  -8 915.733 296.074   7 
  -6   6  -8 531.626 220.379   5 
  -6   6  -8 749.542 259.463   1 
  -6   6  -8 1013.32 258.795   4 
  -6  -6  -7 54653.1 1870.59   7 
  -6   6  -7 59798.7 1836.81   1 
  -6   6  -7 58224.5 1799.45   5 
  -6   6  -7 57301.8 1356.76   2 
  -6   6  -7 57741.6 1750.44   4 
  -6  -6  -6 195.899 239.790   7 
  -6   6  -6 62.2673 172.623   4 
  -6   6  -6 45.1179 195.883   1 
  -6   6  -6 92.9824 96.7795   2 
  -6   6  -5 46973.0 1460.86   1 
  -6  -6  -5 42219.7 1548.14   7 
  -6   6  -5 47796.6 1526.01   5 
  -6   6  -5 50035.8 1268.61   2 
  -6   6  -5 46106.1 1491.70   4 
  -6  -6  -4 24223.7 1089.27   7 
  -6   6  -4 26771.1 979.564   1 
  -6   6  -4 27045.5 1075.93   5 
  -6   6  -4 26003.1 800.015   6 
  -6   6  -4 27032.0 1060.42   4 
  -6   6  -3 30634.8 1116.24   5 
  -6   6  -3 28674.1 875.730   6 
  -6   6  -3 29596.3 980.315   1 
  -6  -6  -3 26476.5 1103.44   7 
  -6   6  -3 29159.1 1095.34   4 
  -6  -6  -2 24927.3 1058.75   7 
  -6   6  -2 27702.7 1045.47   4 
  -6   6  -2 28962.8 896.557   6 
  -6   6  -1 10477.6 608.495   4 
  -6  -6  -1 9870.12 614.222   7 
  -6  -6  -1 9023.25 542.716   2 
  -6  -6   0 7331.58 507.080   7 
  -6  -6   0 6995.62 492.812   2 
  -6   6   0 8115.01 522.810   4 
  -6  -6   1 74620.0 1963.40   2 
  -6   6   1 81951.6 1976.91   4 
  -6  -6   1 76885.1 1922.30   7 
  -6  -6   2 1461.85 236.907   7 
  -6   6   2 1333.99 243.553   4 
  -6  -6   2 1284.01 259.505   2 
  -6   6   3 1165.92 226.623   2 
  -6  -6   3 876.881 209.244   2 
  -6  -6   3 1204.02 210.827   7 
  -6   6   4 2157.40 299.036   2 
  -6  -6   4 2237.15 307.441   2 
  -6   6   5 33658.3 1213.03   2 
  -6  -6   5 32059.4 1222.46   2 
  -6  -6   6 32828.7 1223.86   2 
  -6   6   6 30378.1 1165.15   2 
  -6   6   6 29236.8 762.626   3 
  -6  -6   7 83278.6 2248.03   2 
  -6   6   7 79743.6 1734.69   3 
  -6   6   7 83097.6 2229.77   2 
  -6   6   8 1492.46 320.363   2 
  -6   6   8 1006.50 170.618   3 
  -6  -6   8 2030.10 379.701   2 
  -6   6   9 121155. 3025.57   2 
  -6  -6   9 119852. 3021.58   2 
  -6   6   9 119226. 2600.18   3 
  -6   6  10 1808.83 355.624   2 
  -6   6  10 1532.06 260.384   3 
  -6   6  11 82301.6 2165.16   3 
  -6  -6  11 80895.8 2413.68   2 
  -6   6  11 82797.7 2443.19   2 
  -6   6  12 2286.85 316.247   3 
  -6  -6  12 3363.98 460.240   2 
  -6   6  12 2212.62 379.136   2 
  -6   6  13 753.751 239.712   3 
  -6  -6  13 572.580 222.808   2 
  -6   6  13 383.506 228.836   2 
  -6   6  14 169.482 197.865   3 
  -6   6  14-435.913 325.854   2 
  -6  -6  14-12.9141 206.585   2 
  -6   6  15-125.414 216.916   3 
  -6  -6  15-258.227 269.940   2 
  -6   6  15-303.260 294.384   2 
  -6   6  16 3629.36 528.599   3 
  -6  -6  16 2674.03 465.433   2 
  -6   6  16 2822.12 473.631   2 
  -6   6  17 3616.50 564.492   2 
  -6  -6  17 3365.49 525.186   2 
  -6  -8 -16 350.506 299.973   7 
  -6  -8 -15 1963.03 461.759   7 
  -6   8 -14 6343.64 778.023   1 
  -6  -8 -14 4883.11 681.138   7 
  -6   8 -13 17378.3 1193.05   1 
  -6  -8 -13 14681.4 1107.50   7 
  -6  -8 -12 834.989 352.528   7 
  -6   8 -12 1012.64 350.813   1 
  -6   8 -12 874.417 261.504   4 
  -6  -8 -11 9094.95 847.705   7 
  -6   8 -11 11064.7 885.064   1 
  -6   8 -11 11104.2 778.308   4 
  -6   8 -10-457.806 334.896   1 
  -6   8 -10-308.818 237.528   4 
  -6  -8 -10-303.553 323.008   7 
  -6   8  -9 9297.48 747.931   1 
  -6  -8  -9 8720.11 772.561   7 
  -6   8  -9 10233.3 742.371   5 
  -6   8  -9 10584.1 735.997   4 
  -6  -8  -8-15.8420 245.506   7 
  -6   8  -8-64.5473 210.047   5 
  -6   8  -8-521.745 304.642   1 
  -6   8  -8-229.815 244.205   4 
  -6   8  -7 42070.8 1487.35   5 
  -6  -8  -7 37703.2 1593.54   7 
  -6   8  -7 42169.4 1510.01   1 
  -6   8  -7 43218.2 1550.00   4 
  -6   8  -6 6274.86 548.079   5 
  -6  -8  -6 5783.49 598.464   7 
  -6   8  -6 6110.39 547.185   4 
  -6   8  -6 5345.37 506.503   1 
  -6  -8  -5 46690.5 1716.58   7 
  -6   8  -5 54087.3 1671.85   5 
  -6   8  -5 51409.0 1229.31   6 
  -6   8  -5 53104.6 1578.33   1 
  -6   8  -5 50982.1 1685.01   4 
  -6   8  -4 9776.08 461.768   6 
  -6  -8  -4 8111.28 664.724   7 
  -6   8  -4 10473.4 673.809   5 
  -6   8  -4 9864.21 575.424   1 
  -6   8  -4 9701.35 667.432   4 
  -6   8  -3 40557.8 1119.96   6 
  -6   8  -3 40271.7 1196.11   1 
  -6   8  -3 40061.0 1399.47   4 
  -6  -8  -3 35853.3 1404.04   7 
  -6  -8  -2 4250.01 462.479   7 
  -6   8  -2 5547.26 354.008   3 
  -6   8  -2 5829.04 369.852   1 
  -6   8  -2 5374.36 484.919   4 
  -6  -8  -1 859.494 207.990   7 
  -6   8  -1 1429.49 169.514   3 
  -6   8  -1 1482.87 255.876   4 
  -6   8  -1 1798.00 195.534   1 
  -6   8   0 6367.46 306.126   3 
  -6  -8   0 4952.61 444.591   7 
  -6  -8   0 4908.39 437.800   2 
  -6   8   0 6273.83 498.134   4 
  -6  -8   1 22258.2 1007.38   2 
  -6   8   1 25614.6 618.378   3 
  -6   8   1 26123.7 1034.95   4 
  -6  -8   1 23624.0 985.110   7 
  -6  -8   2 27532.4 1134.65   2 
  -6   8   2 31465.0 1123.93   4 
  -6  -8   2 28266.9 1026.24   7 
  -6   8   2 25033.9 536.781   3 
  -6  -8   3 37211.7 1388.91   2 
  -6   8   3 39179.9 1282.56   4 
  -6  -8   3 37486.4 1192.58   7 
  -6  -8   4 8380.48 640.000   2 
  -6   8   4 8734.36 536.066   4 
  -6  -8   4 8529.47 486.973   7 
  -6   8   5 53173.5 1621.38   2 
  -6  -8   5 52602.4 1692.75   2 
  -6   8   6 5433.39 275.422   3 
  -6  -8   6 6395.71 592.672   2 
  -6   8   6 5918.20 548.325   2 
  -6   8   7 102883. 2657.93   2 
  -6   8   7 93925.6 1983.95   3 
  -6  -8   7 102255. 2672.66   2 
  -6   8   8 8875.75 677.822   2 
  -6   8   8 7866.04 433.744   3 
  -6  -8   8 9998.10 737.915   2 
  -6  -8   9 80637.8 2366.61   2 
  -6   8   9 76519.8 2301.14   2 
  -6   8   9 74110.6 1828.49   3 
  -6   8  10 10545.2 793.941   2 
  -6  -8  10 11194.5 833.899   2 
  -6   8  10 9874.95 572.016   3 
  -6  -8  11 51446.1 1914.96   2 
  -6   8  11 50862.7 1562.39   3 
  -6   8  11 50253.4 1871.78   2 
  -6   8  12 193.232 170.678   3 
  -6  -8  12 735.650 321.275   2 
  -6   8  12 183.759 218.758   2 
  -6   8  13 1619.94 288.508   3 
  -6  -8  13 2024.46 351.481   2 
  -6   8  13 1715.03 361.752   2 
  -6  -8  14 75.6748 305.647   2 
  -6   8  14 122.097 269.476   2 
  -6  -8  15-361.003 330.072   2 
  -6   8  15-588.570 360.483   2 
  -6   8  16 947.969 315.848   2 
  -6  -8  16 709.722 268.157   2 
  -6  -8  17 4935.71 656.738   2 
  -6   8  17 4586.46 629.348   2 
  -6 -10 -14 5375.89 732.417   7 
  -6  10 -14 6691.63 810.306   1 
  -6 -10 -13 3416.23 583.702   7 
  -6  10 -13 4957.82 666.480   1 
  -6  10 -13 3768.89 522.456   4 
  -6 -10 -12 10054.6 954.601   7 
  -6  10 -12 11745.3 883.333   4 
  -6  10 -12 11319.1 952.995   1 
  -6  10 -11 10831.0 896.149   1 
  -6  10 -11 11549.7 858.255   4 
  -6 -10 -11 9960.09 913.180   7 
  -6 -10 -10 998.144 378.463   7 
  -6  10 -10 722.410 274.981   1 
  -6  10 -10 1623.72 354.662   4 
  -6 -10  -9 30563.2 1577.18   7 
  -6  10  -9 34958.0 1423.41   5 
  -6  10  -9 35385.5 1503.56   1 
  -6  10  -9 35872.8 1517.85   4 
  -6  10  -8 8484.88 657.405   5 
  -6  10  -8 7506.61 643.712   1 
  -6  10  -8 8550.95 722.933   4 
  -6 -10  -8 7279.18 747.642   7 
  -6 -10  -7 16139.2 1054.60   7 
  -6  10  -7 19611.5 990.707   5 
  -6  10  -7 18533.0 969.955   1 
  -6  10  -7 19766.0 1076.28   4 
  -6 -10  -6 18741.4 1133.69   7 
  -6  10  -6 22149.7 1004.83   1 
  -6  10  -6 22795.7 1140.99   4 
  -6  10  -6 22634.4 1062.05   5 
  -6 -10  -5 20359.8 1156.76   7 
  -6  10  -5 23845.8 1012.96   1 
  -6  10  -5 25523.8 1104.57   5 
  -6  10  -5 24359.0 1173.89   4 
  -6  10  -4 6805.05 483.303   1 
  -6 -10  -4 4906.20 556.251   7 
  -6  10  -4 6889.37 568.741   5 
  -6  10  -4 6001.78 376.548   6 
  -6  10  -4 6128.15 568.699   4 
  -6  10  -3 4406.93 481.595   4 
  -6 -10  -3 3323.76 440.152   7 
  -6  10  -3 4439.40 372.159   1 
  -6  10  -2 109.382 116.111   1 
  -6 -10  -2 70.5805 226.210   7 
  -6  10  -2-290.505 269.131   4 
  -6  10  -1 15745.9 627.527   3 
  -6  10  -1 16045.1 605.129   1 
  -6 -10  -1 14037.9 835.778   7 
  -6  10  -1 16572.8 892.501   4 
  -6 -10   0 23290.5 1079.50   7 
  -6  10   0 26305.5 792.112   3 
  -6  10   0 27050.2 1149.90   4 
  -6  10   0 27838.1 761.602   1 
  -6 -10   1 17689.9 883.190   7 
  -6  10   1 17543.0 562.019   3 
  -6  10   1 19676.8 948.289   4 
  -6  10   2 60488.2 1272.62   3 
  -6 -10   2 62617.7 1800.82   7 
  -6 -10   2 61440.5 1971.52   2 
  -6  10   2 68140.2 1915.93   4 
  -6 -10   3 43104.7 1383.35   7 
  -6 -10   3 41921.0 1605.12   2 
  -6  10   3 47012.7 1523.80   4 
  -6 -10   4 7869.26 675.827   2 
  -6  10   4 8716.26 612.752   4 
  -6 -10   4 7885.66 519.797   7 
  -6  10   5 33248.8 1191.85   4 
  -6 -10   5 30294.3 1027.52   7 
  -6 -10   5 31582.6 1395.91   2 
  -6  10   6 9314.60 582.616   4 
  -6  10   6 9523.26 713.249   2 
  -6 -10   6 9394.83 758.638   2 
  -6  10   7 26151.0 814.528   3 
  -6  10   7 29693.7 1311.70   2 
  -6 -10   7 31556.3 1395.79   2 
  -6  10   8-66.8718 134.546   3 
  -6  10   8-350.799 286.272   2 
  -6 -10   8-88.6178 253.057   2 
  -6 -10   9 1302.56 317.781   2 
  -6  10   9 1350.03 217.867   3 
  -6  10   9 844.123 267.487   2 
  -6  10  10 11423.5 845.750   2 
  -6  10  10 13057.6 663.405   3 
  -6 -10  10 12957.7 952.119   2 
  -6  10  11 2518.26 436.770   2 
  -6 -10  11 2857.34 475.021   2 
  -6  10  12 3824.92 539.981   2 
  -6 -10  12 3457.83 529.816   2 
  -6 -10  13 23510.7 1364.96   2 
  -6  10  13 24054.0 1350.00   2 
  -6 -10  14 188.440 248.943   2 
  -6  10  14-24.1460 225.409   2 
  -6 -10  15 8903.82 879.482   2 
  -6  10  15 7969.35 825.784   2 
  -6 -10  16 5864.87 737.014   2 
  -6  10  16 6179.32 757.743   2 
  -6 -10  17 681.518 339.819   2 
  -6  10  17 1385.06 417.734   2 
  -6 -12 -13 1194.90 416.178   7 
  -6  12 -13 1245.52 342.223   1 
  -6  12 -13 1327.16 342.370   4 
  -6 -12 -12 6502.03 809.473   7 
  -6  12 -12 7135.96 729.968   4 
  -6  12 -12 6815.57 724.294   1 
  -6 -12 -11 5792.27 769.418   7 
  -6  12 -11 6551.39 718.023   1 
  -6  12 -11 6880.82 707.835   4 
  -6  12 -10 11963.8 906.694   1 
  -6 -12 -10 10670.7 996.578   7 
  -6  12 -10 12447.3 859.450   5 
  -6  12 -10 12705.3 956.427   4 
  -6  12  -9 21060.9 1224.04   4 
  -6 -12  -9 17403.4 1241.25   7 
  -6  12  -9 20490.6 1085.63   5 
  -6  12  -9 19320.8 1106.53   1 
  -6  12  -8 23279.4 1131.95   5 
  -6  12  -8 22603.6 1152.89   1 
  -6  12  -8 24045.9 1281.52   4 
  -6 -12  -8 19796.8 1287.00   7 
  -6  12  -7 11781.6 882.794   4 
  -6 -12  -7 10111.3 898.821   7 
  -6  12  -7 10832.9 758.124   1 
  -6  12  -7 11926.0 805.057   5 
  -6 -12  -6 17299.8 1143.30   7 
  -6  12  -6 19228.5 975.572   1 
  -6  12  -6 19046.6 1009.67   5 
  -6  12  -6 20188.3 1134.78   4 
  -6 -12  -5 8741.53 799.374   7 
  -6  12  -5 9769.13 714.106   5 
  -6  12  -5 10353.5 797.502   4 
  -6  12  -5 9383.09 638.520   1 
  -6  12  -4 20976.4 907.957   1 
  -6  12  -4 21309.9 1140.31   4 
  -6 -12  -4 18001.5 1098.37   7 
  -6 -12  -3 1220.74 322.172   7 
  -6  12  -3 1737.95 358.368   4 
  -6  12  -3 1751.23 264.141   1 
  -6  12  -2 8988.99 506.855   1 
  -6 -12  -2 7634.95 687.441   7 
  -6  12  -2 8278.27 686.069   4 
  -6  12  -1 4964.03 525.112   4 
  -6  12  -1 4941.31 341.015   1 
  -6 -12  -1 4478.15 514.677   7 
  -6 -12   0 9327.25 707.813   7 
  -6  12   0 9461.23 427.845   1 
  -6  12   0 9254.09 704.314   4 
  -6  12   1 27171.3 694.588   1 
  -6 -12   1 25041.3 1148.30   7 
  -6  12   1 27028.3 1223.31   4 
  -6  12   1 25323.3 801.506   3 
  -6 -12   2 21348.6 1007.48   7 
  -6  12   2 19756.5 643.018   3 
  -6  12   2 22114.7 1086.52   4 
  -6  12   3 9644.83 699.045   4 
  -6 -12   3 8890.83 624.518   7 
  -6 -12   4 21695.2 1180.96   2 
  -6  12   4 24298.0 1089.24   4 
  -6 -12   4 21764.6 954.227   7 
  -6  12   5 5495.46 515.710   4 
  -6 -12   5 5270.52 611.363   2 
  -6 -12   5 5334.91 436.792   7 
  -6 -12   6 41711.6 1743.27   2 
  -6  12   6 46084.8 1529.34   4 
  -6  12   7 3164.41 476.397   2 
  -6 -12   7 3462.16 527.601   2 
  -6  12   7 3544.37 393.498   4 
  -6 -12   8 18681.3 1151.57   2 
  -6  12   8 17692.6 1099.41   2 
  -6 -12   9 3088.33 505.110   2 
  -6  12   9 2770.19 475.642   2 
  -6  12  10 8117.92 784.036   2 
  -6 -12  10 9196.67 829.518   2 
  -6  12  11 1510.22 363.271   2 
  -6 -12  11 2024.99 446.735   2 
  -6  12  12 8660.55 837.256   2 
  -6 -12  12 8956.32 868.431   2 
  -6  12  13 3640.73 580.457   2 
  -6 -12  13 3839.64 601.818   2 
  -6  12  14 8983.22 899.722   2 
  -6 -12  14 8463.24 863.815   2 
  -6 -12  15-494.198 373.931   2 
  -6  12  15-269.627 285.852   2 
  -6 -12  16 244.681 238.685   2 
  -6  12  16-67.9560 257.550   2 
  -6  14 -13 225.390 244.376   4 
  -6  14 -12 5002.91 646.088   4 
  -6  14 -12 4938.43 649.897   1 
  -6  14 -11-186.249 228.274   1 
  -6 -14 -11-109.068 297.727   7 
  -6  14 -11 139.537 245.141   4 
  -6  14 -10 8384.48 773.695   1 
  -6  14 -10 9061.89 852.520   4 
  -6 -14 -10 7493.58 879.698   7 
  -6  14  -9 1010.48 310.173   1 
  -6 -14  -9 2107.25 517.659   7 
  -6  14  -9 1368.06 382.195   4 
  -6 -14  -8 14948.2 1181.79   7 
  -6  14  -8 15803.0 994.736   1 
  -6  14  -8 18019.2 1015.86   5 
  -6  14  -8 17238.7 1138.57   4 
  -6  14  -7 1292.37 330.485   5 
  -6 -14  -7 902.415 363.573   7 
  -6  14  -7 1273.45 365.222   4 
  -6  14  -7 1045.42 277.697   1 
  -6  14  -6 30596.3 1270.05   1 
  -6  14  -6 30342.3 1339.24   5 
  -6 -14  -6 27010.5 1523.67   7 
  -6  14  -6 29966.9 1495.40   4 
  -6  14  -5 3699.61 510.759   4 
  -6  14  -5 3799.57 461.626   5 
  -6 -14  -5 3119.50 524.379   7 
  -6  14  -5 3796.99 404.781   1 
  -6 -14  -4 2170.52 431.168   7 
  -6  14  -4 2461.23 407.148   4 
  -6  14  -4 2444.78 318.383   1 
  -6 -14  -3 2998.20 478.124   7 
  -6  14  -3 3520.62 490.480   4 
  -6  14  -3 3858.17 375.899   1 
  -6 -14  -2 3405.51 505.054   7 
  -6  14  -2 4713.11 563.243   4 
  -6  14  -2 3990.34 356.388   1 
  -6 -14  -1 12614.2 896.674   7 
  -6  14  -1 13831.6 624.720   1 
  -6  14  -1 14397.5 950.853   4 
  -6 -14   0 24936.9 1260.98   7 
  -6  14   0 27913.0 1349.04   4 
  -6 -14   1 974.761 302.160   7 
  -6  14   1-52.9441 231.443   4 
  -6 -14   2 29638.0 1306.06   7 
  -6  14   2 32820.4 1421.30   4 
  -6 -14   3 273.946 245.447   7 
  -6  14   3 273.964 244.174   4 
  -6  14   4 77063.1 2298.58   4 
  -6 -14   4 71995.0 2098.64   7 
  -6 -14   5 2103.02 334.280   7 
  -6  14   5 1950.77 362.823   4 
  -6  14   6 36039.3 1441.10   4 
  -6  14   7 1092.31 265.153   4 
  -6 -14   7 1581.39 439.081   2 
  -6  14   8 18136.5 1160.61   2 
  -6 -14   8 18704.4 1225.54   2 
  -6  14   9 1499.30 388.666   2 
  -6 -14   9 1248.00 371.099   2 
  -6  14  10 6486.36 721.480   2 
  -6 -14  10 6715.60 755.724   2 
  -6  14  11-352.415 317.399   2 
  -6 -14  11 141.355 262.664   2 
  -6  14  12 13086.2 1058.52   2 
  -6 -14  12 13756.6 1117.46   2 
  -6  14  13 1492.55 414.775   2 
  -6 -14  13 878.757 375.778   2 
  -6  14  14 12852.9 1096.14   2 
  -6 -14  14 13268.0 1136.89   2 
  -6 -14  15-357.624 356.340   2 
  -6  16 -11 2521.49 478.246   1 
  -6  16 -10 8175.77 774.826   1 
  -6  16 -10 8914.36 902.387   4 
  -6 -16  -9 3388.62 656.789   7 
  -6  16  -9 2850.68 452.975   1 
  -6  16  -9 3458.43 559.742   4 
  -6 -16  -8 2341.04 528.485   7 
  -6  16  -8 2656.62 425.600   1 
  -6  16  -8 2716.32 509.306   4 
  -6 -16  -7 501.093 303.157   7 
  -6  16  -7 419.918 236.549   4 
  -6  16  -7 1097.60 292.593   1 
  -6 -16  -6 2625.73 516.928   7 
  -6  16  -6 4066.37 482.329   5 
  -6  16  -6 3031.90 494.648   4 
  -6 -16  -5 1220.79 369.799   7 
  -6  16  -5 2396.24 404.434   5 
  -6  16  -5 1974.88 412.935   4 
  -6 -16  -4 8162.27 839.112   7 
  -6  16  -4 9303.13 833.265   4 
  -6 -16  -3 7245.94 781.812   7 
  -6  16  -3 7877.81 767.195   4 
  -6 -16  -2 27649.7 1478.86   7 
  -6  16  -2 31267.3 1529.64   4 
  -6  16  -1 4849.89 617.486   4 
  -6 -16  -1 4634.93 627.003   7 
  -6 -16   0 23878.5 1297.44   7 
  -6  16   0 26053.7 1366.54   4 
  -6 -16   1 466.351 254.159   7 
  -6  16   1-170.649 268.078   4 
  -6 -16   2 10485.1 805.880   7 
  -6  16   2 10878.9 860.046   4 
  -6 -16   3 1947.85 371.521   7 
  -6  16   3 1851.48 377.111   4 
  -6  16   4 25816.8 1300.78   4 
  -6 -16   4 25274.4 1184.82   7 
  -6  16   5 5763.66 602.718   4 
  -6  16   6 7166.48 662.335   4 
  -6  16   7 34.4552 182.024   4 
  -6  16   9 31.4176 260.092   2 
  -6  16  10 14218.7 1124.76   2 
  -6  16  11-402.051 320.636   2 
  -6  16  12 2008.09 455.717   2 
  -6  18  -7 4382.13 633.738   4 
  -6 -18  -7 4073.91 671.445   7 
  -6 -18  -6 3504.95 615.338   7 
  -6  18  -6 4802.23 675.084   4 
  -6 -18  -5 3428.45 624.309   7 
  -6  18  -5 5054.66 670.255   4 
  -6 -18  -4 11106.6 1029.12   7 
  -6  18  -4 12792.3 1037.30   4 
  -6 -18  -3 5788.98 742.124   7 
  -6  18  -3 6050.44 724.095   4 
  -6 -18  -2 9929.59 939.714   7 
  -6  18  -2 10666.6 934.749   4 
  -6 -18  -1 5450.37 681.410   7 
  -6  18  -1 6109.10 693.110   4 
  -6 -18   0 4973.80 650.198   7 
  -6  18   0 4782.62 631.971   4 
  -6 -18   1 6356.39 707.818   7 
  -6  18   1 6524.25 727.795   4 
  -6 -18   2 13734.5 985.131   7 
  -6  18   2 13735.6 1023.37   4 
  -6  18   3 11911.9 940.201   4 
  -6  18   4 3812.68 539.263   4 
  -6  18   5 16528.7 1090.50   4 
  -6  18   6 4629.35 571.161   4 
  -6  18   9 3445.68 585.422   2 
  -6 -20  -4 1598.26 524.078   7 
  -6 -20  -3 3465.14 616.962   7 
  -6  20  -3 3946.76 603.896   4 
  -6 -20  -2 1870.87 491.080   7 
  -6  20  -2 2139.91 453.702   4 
  -6 -20  -1 3400.09 563.177   7 
  -6  20  -1 4154.93 611.084   4 
  -6 -20   0 125.747 298.005   7 
  -6  20   0 747.343 325.111   4 
  -6 -20   1 10219.3 916.643   7 
  -6  20   1 10605.0 966.007   4 
  -6  20   2 19.7825 240.463   4 
  -6  20   3 5596.89 687.272   4 
  -6  20   4 63.2500 211.085   4 
  -6  20   5 4831.46 619.122   4 
  -6 -22  -2-254.553 307.478   7 
  -6 -22  -1 86.8861 302.944   7 
  -6  22   3 20007.2 1360.16   4 
  -6  22   4 174.029 253.325   4 
  -5  -1 -14-8.08435 164.107   7 
  -5   1 -13 3387.42 392.923   7 
  -5  -1 -13 3225.95 419.520   7 
  -5  -1 -12 571.601 241.080   7 
  -5   1 -12 862.605 251.439   7 
  -5   1 -11 37248.1 1306.37   7 
  -5  -1 -11 37910.7 1397.11   7 
  -5  -1 -10 325.721 231.273   7 
  -5   1 -10 430.644 233.327   7 
  -5   1  -9 109934. 2565.66   7 
  -5  -1  -9 111710. 2680.16   7 
  -5   1  -8 10481.7 590.997   7 
  -5  -1  -8 11751.6 685.836   7 
  -5   1  -7 23989.7 905.971   7 
  -5  -1  -7 24743.7 979.837   7 
  -5   1  -6 24534.1 902.874   7 
  -5  -1  -6 25328.1 961.789   7 
  -5  -1  -5 980.133 223.764   7 
  -5   1  -5 525.048 182.692   5 
  -5  -1  -4 39.9915 146.301   7 
  -5   1  -4-40.6022 192.760   5 
  -5  -1  -3 5107.33 403.785   5 
  -5   1  -3 5862.25 414.430   5 
  -5  -1  -3 6113.46 414.064   7 
  -5  -1  -2 38167.9 846.298   2 
  -5  -1  -2 41461.0 1126.90   5 
  -5   1  -2 40124.9 820.087   2 
  -5   1  -2 41009.7 1163.24   5 
  -5  -1  -2 39908.8 1141.35   7 
  -5   1  -1 10069.9 448.763   6 
  -5  -1  -1 8784.20 340.541   2 
  -5  -1  -1 8811.02 451.523   5 
  -5   1  -1 8993.12 488.438   5 
  -5   1  -1 9930.53 348.781   2 
  -5  -1   0 143106. 2769.84   5 
  -5   1   0 151122. 2813.82   6 
  -5   1   0 147563. 2656.02   2 
  -5  -1   0 138550. 2664.16   2 
  -5  -1   1 371687. 6467.67   6 
  -5   1   1 392634. 6477.94   6 
  -5  -1   1 352088. 6337.75   2 
  -5  -1   1 358900. 6343.76   5 
  -5   1   1 388787. 6364.76   2 
  -5  -1   2 915.992 203.954   2 
  -5   1   2 790.118 164.257   6 
  -5  -1   2 774.057 154.487   6 
  -5   1   2 1054.68 220.602   2 
  -5   1   3 79501.6 1801.40   6 
  -5  -1   3 76443.7 1771.54   6 
  -5   1   3 86593.6 1836.21   2 
  -5  -1   3 82963.6 1819.03   2 
  -5  -1   4 11227.1 514.066   6 
  -5   1   4 11884.8 568.024   2 
  -5  -1   4 11614.8 566.280   2 
  -5  -1   5 196074. 3772.57   2 
  -5   1   5 198393. 3770.55   2 
  -5  -1   5 185249. 3660.48   6 
  -5   1   6 2788.01 341.495   2 
  -5  -1   6 2589.18 328.343   2 
  -5  -1   7 129417. 2851.22   2 
  -5   1   7 128628. 2826.29   2 
  -5  -1   8 6789.93 512.408   2 
  -5   1   8 6983.75 480.539   3 
  -5   1   8 6158.97 496.109   2 
  -5  -1   9 13283.4 738.633   2 
  -5   1   9 12845.3 734.475   2 
  -5   1   9 13322.6 692.265   3 
  -5  -1  10 157.046 184.266   2 
  -5   1  10 60.2750 202.505   3 
  -5   1  10-95.5333 197.250   2 
  -5   1  11 10934.9 719.533   2 
  -5  -1  11 11298.0 732.378   2 
  -5   1  11 11766.4 737.183   3 
  -5  -1  12 974.567 257.821   2 
  -5   1  12 1027.74 309.890   3 
  -5   1  12 944.971 249.330   2 
  -5   1  13 34739.7 1444.71   3 
  -5   1  13 32472.2 1372.15   2 
  -5  -1  13 32551.1 1387.02   2 
  -5  -1  14 107.644 236.699   2 
  -5   1  14 169.265 233.469   2 
  -5   1  15 23571.7 1285.40   3 
  -5   1  15 21750.8 1156.32   2 
  -5  -1  15 21512.5 1175.35   2 
  -5   1  16 4916.08 637.990   3 
  -5   1  16 3942.67 513.737   2 
  -5  -1  16 3868.83 537.825   2 
  -5   1  17 3019.52 453.563   2 
  -5  -1  17 3118.02 457.593   2 
  -5  -3 -15 7454.71 700.718   7 
  -5  -3 -14 704.466 261.049   7 
  -5  -3 -13 9181.33 730.626   7 
  -5  -3 -12 2394.35 391.495   7 
  -5   3 -11 38977.3 1616.68   1 
  -5   3 -11 36335.0 1185.30   4 
  -5  -3 -11 35354.1 1440.07   7 
  -5   3 -10 25689.0 1255.22   1 
  -5   3 -10 24051.0 919.527   4 
  -5  -3 -10 22691.1 1091.40   7 
  -5   3  -9 21531.0 1097.37   1 
  -5   3  -9 21636.7 826.851   4 
  -5  -3  -9 20131.7 972.514   7 
  -5   3  -8 35324.1 1311.80   1 
  -5   3  -8 31750.0 1027.35   4 
  -5  -3  -8 30707.3 1180.09   7 
  -5   3  -7 234.027 138.569   4 
  -5  -3  -7 184.267 182.912   7 
  -5   3  -7-213.800 276.867   1 
  -5   3  -7 234.220 54.0962   2 
  -5   3  -6 3090.29 156.495   2 
  -5   3  -6 3210.40 363.777   5 
  -5   3  -6 3140.76 310.718   4 
  -5   3  -6 3080.33 358.797   1 
  -5  -3  -6 3310.22 372.235   7 
  -5   3  -5 33928.9 740.022   2 
  -5   3  -5 32130.6 1129.59   5 
  -5   3  -5 32389.2 1049.38   4 
  -5   3  -5 35005.2 1163.50   1 
  -5  -3  -5 32668.2 1165.22   7 
  -5   3  -4 46508.8 1280.35   4 
  -5   3  -4 47183.4 1361.27   5 
  -5   3  -4 45329.7 984.960   2 
  -5  -3  -4 44834.8 1368.50   7 
  -5   3  -3 39083.5 1165.93   5 
  -5   3  -3 36236.9 1087.76   4 
  -5  -3  -3 36242.7 1160.78   7 
  -5   3  -2 36232.5 922.277   6 
  -5   3  -2 35245.5 1063.52   5 
  -5  -3  -2 29250.0 831.206   2 
  -5   3  -2 32947.7 996.157   4 
  -5  -3  -2 30613.0 1035.97   7 
  -5   3  -1 174453. 3124.03   6 
  -5   3  -1 168485. 3008.64   2 
  -5   3  -1 166304. 3205.56   4 
  -5  -3  -1 163246. 3283.24   7 
  -5  -3   0 14979.2 589.861   2 
  -5   3   0 18013.6 625.225   6 
  -5   3   0 16723.9 568.568   2 
  -5  -3   0 15741.1 571.007   5 
  -5  -3   0 14886.1 641.211   7 
  -5  -3   1 77728.3 1639.84   5 
  -5  -3   1 78184.9 1775.06   2 
  -5  -3   1 81265.1 1809.74   7 
  -5   3   2 19622.4 676.651   2 
  -5  -3   2 17228.4 519.627   5 
  -5  -3   2 17204.3 669.534   2 
  -5  -3   3 78775.6 1800.48   6 
  -5  -3   3 77780.6 1536.70   5 
  -5  -3   3 82502.1 1869.22   2 
  -5  -3   4 12225.9 534.515   6 
  -5   3   4 11995.2 585.957   2 
  -5  -3   4 12226.0 600.214   2 
  -5  -3   5 482.694 129.980   6 
  -5  -3   5 435.153 192.755   2 
  -5   3   5 386.035 171.050   2 
  -5   3   6 81676.2 1957.01   2 
  -5  -3   6 78123.1 1778.79   6 
  -5  -3   6 80600.0 1980.71   2 
  -5  -3   7 50246.0 1491.56   2 
  -5   3   7 49932.2 1463.50   2 
  -5   3   7 45661.1 1230.87   3 
  -5   3   8 9324.74 522.294   3 
  -5   3   8 10227.4 630.367   2 
  -5  -3   8 10548.3 650.758   2 
  -5   3   9 52448.8 1627.85   2 
  -5   3   9 49517.2 1475.74   3 
  -5  -3   9 51705.1 1623.16   2 
  -5   3  10 120.510 192.127   3 
  -5  -3  10 117.023 186.832   2 
  -5   3  10 126.014 241.399   2 
  -5   3  11 3707.08 426.919   2 
  -5   3  11 3925.25 442.358   3 
  -5  -3  11 3649.80 417.315   2 
  -5   3  12 16957.4 935.806   3 
  -5   3  12 14659.2 881.599   2 
  -5  -3  12 15451.7 882.214   2 
  -5   3  13 8580.66 699.465   3 
  -5   3  13 7488.94 642.783   2 
  -5  -3  13 7498.56 648.690   2 
  -5   3  14 28354.5 1333.63   3 
  -5   3  14 25846.5 1264.70   2 
  -5  -3  14 25175.7 1225.96   2 
  -5   3  15 9114.85 790.460   3 
  -5   3  15 7175.90 676.982   2 
  -5  -3  15 7110.98 668.850   2 
  -5   3  16 1359.61 397.424   3 
  -5  -3  16 1261.90 327.864   2 
  -5   3  16 1169.00 316.338   2 
  -5   3  17 1317.92 312.957   2 
  -5   3  17 1655.97 417.572   3 
  -5  -3  17 1322.66 331.495   2 
  -5   3  18 1045.27 404.633   3 
  -5   3  19 4215.88 678.288   3 
  -5  -5 -16 513.818 239.642   7 
  -5  -5 -15 1133.82 318.852   7 
  -5   5 -14 6280.83 743.054   1 
  -5  -5 -14 3649.55 516.574   7 
  -5  -5 -13 8537.56 769.894   7 
  -5   5 -13 11143.0 923.597   1 
  -5   5 -12 27563.4 1403.61   1 
  -5   5 -12 27332.2 1113.34   4 
  -5  -5 -12 24504.8 1276.18   7 
  -5  -5 -11 7573.74 693.423   7 
  -5   5 -11 8898.69 750.514   1 
  -5   5 -11 9172.49 625.742   4 
  -5   5 -10 16189.7 986.176   1 
  -5  -5 -10 14795.2 920.715   7 
  -5   5 -10 16066.5 820.394   4 
  -5  -5  -9 1281.77 300.154   7 
  -5   5  -9 1698.44 342.060   1 
  -5   5  -9 1571.93 261.723   4 
  -5  -5  -8 28502.6 1233.52   7 
  -5   5  -8 28203.5 797.669   2 
  -5   5  -8 31698.9 1148.00   4 
  -5   5  -8 31913.8 1270.79   1 
  -5   5  -7 776.626 127.015   2 
  -5   5  -7 510.771 207.576   1 
  -5   5  -7 562.729 203.273   5 
  -5  -5  -7 716.634 226.920   7 
  -5   5  -7 731.096 208.747   4 
  -5   5  -6 32176.8 1157.51   5 
  -5  -5  -6 30534.6 1232.00   7 
  -5   5  -6 32376.2 1148.91   4 
  -5   5  -6 33744.0 901.235   2 
  -5   5  -6 34668.3 1217.25   1 
  -5  -5  -5 10390.3 659.854   7 
  -5   5  -5 11305.6 629.076   5 
  -5   5  -5 12207.0 500.244   2 
  -5   5  -5 11618.5 633.563   4 
  -5   5  -5 11929.4 643.753   1 
  -5   5  -4 54307.0 1235.70   6 
  -5  -5  -4 50659.9 1579.77   7 
  -5   5  -4 55891.4 1545.22   5 
  -5   5  -4 57327.6 1326.56   2 
  -5   5  -4 52921.2 1527.73   4 
  -5   5  -4 53341.2 1475.15   1 
  -5   5  -3 22049.6 790.356   1 
  -5   5  -3 22568.1 684.141   6 
  -5  -5  -3 20412.6 894.347   7 
  -5   5  -3 22155.1 877.603   5 
  -5   5  -3 22046.3 870.408   4 
  -5   5  -2 66217.3 1482.94   6 
  -5  -5  -2 60237.9 1699.88   7 
  -5   5  -2 66745.1 1517.09   1 
  -5   5  -2 66429.4 1691.68   4 
  -5  -5  -1 92384.0 2146.77   2 
  -5  -5  -1 98553.9 2270.07   7 
  -5  -5   0 21236.2 824.804   2 
  -5   5   0 25467.0 891.861   4 
  -5  -5   0 23526.5 863.890   7 
  -5  -5   1 32951.7 1089.85   2 
  -5   5   1 38174.2 1105.54   4 
  -5  -5   1 33068.9 1036.56   7 
  -5  -5   2 83777.0 2018.37   2 
  -5  -5   2 84901.1 1919.33   7 
  -5   5   2 91937.8 1982.48   4 
  -5   5   3 72113.6 1755.56   2 
  -5  -5   3 67458.1 1774.58   2 
  -5  -5   4 128566. 2677.81   2 
  -5   5   4 127510. 2632.07   2 
  -5   5   5 1516.59 138.158   3 
  -5   5   5 1698.13 271.437   2 
  -5  -5   5 2014.00 306.096   2 
  -5  -5   6 19699.7 864.303   2 
  -5   5   6 18612.8 828.889   2 
  -5   5   6 17726.0 593.400   3 
  -5   5   7 20727.4 723.739   3 
  -5   5   7 23308.0 972.677   2 
  -5  -5   7 23671.7 981.232   2 
  -5   5   8 23161.1 838.079   3 
  -5  -5   8 24549.4 1050.07   2 
  -5   5   8 24402.8 1057.57   2 
  -5  -5   9 8840.15 627.114   2 
  -5   5   9 8257.74 633.157   2 
  -5   5   9 7693.36 490.162   3 
  -5  -5  10 31941.4 1268.37   2 
  -5   5  10 29381.9 1234.19   2 
  -5   5  10 30033.7 1118.79   3 
  -5   5  11-373.682 272.397   3 
  -5   5  11-422.281 292.674   2 
  -5  -5  11 195.266 210.654   2 
  -5  -5  12 5335.30 517.912   2 
  -5   5  12 4702.37 506.610   2 
  -5   5  12 4910.63 490.144   3 
  -5   5  13 46.1518 215.280   3 
  -5  -5  13-390.469 269.243   2 
  -5   5  13-62.1429 203.168   2 
  -5  -5  14 12675.5 877.892   2 
  -5   5  14 14414.1 930.132   3 
  -5   5  14 12854.5 889.812   2 
  -5   5  15 119.609 225.776   3 
  -5  -5  15 248.852 192.814   2 
  -5   5  15 20.8876 229.689   2 
  -5   5  16 5269.54 630.642   3 
  -5  -5  16 4506.63 586.137   2 
  -5   5  16 5680.24 648.279   2 
  -5   5  17 10232.2 918.689   3 
  -5  -5  17 9072.63 813.911   2 
  -5   5  17 9788.06 846.233   2 
  -5   5  18 5548.96 742.389   3 
  -5  -7 -16 5362.68 686.314   7 
  -5  -7 -15-238.922 286.897   7 
  -5   7 -15 194.857 276.316   1 
  -5  -7 -14 4290.18 573.442   7 
  -5   7 -14 5908.80 723.161   1 
  -5  -7 -13-42.5694 319.028   7 
  -5   7 -13 1280.01 375.352   1 
  -5   7 -12 39904.1 1738.69   1 
  -5  -7 -12 35652.3 1641.66   7 
  -5   7 -12 39334.9 1487.17   4 
  -5  -7 -11 455.439 273.271   7 
  -5   7 -11 1197.04 342.558   1 
  -5   7 -11 916.394 240.801   4 
  -5  -7 -10 21098.9 1182.49   7 
  -5   7 -10 25228.2 1126.08   4 
  -5   7 -10 24381.0 1235.06   1 
  -5  -7  -9-552.674 391.813   7 
  -5   7  -9-102.988 252.544   1 
  -5   7  -9 103.227 168.116   4 
  -5  -7  -8 2235.38 368.820   7 
  -5   7  -8 2806.79 367.450   5 
  -5   7  -8 2418.34 366.383   1 
  -5   7  -8 3071.36 384.676   4 
  -5   7  -7 1139.76 254.942   4 
  -5   7  -7 813.957 238.854   1 
  -5   7  -7 1230.78 266.292   5 
  -5  -7  -7 798.510 293.762   7 
  -5  -7  -6 32837.5 1374.74   7 
  -5   7  -6 37807.2 1301.78   5 
  -5   7  -6 37669.6 1308.19   1 
  -5   7  -6 38979.1 1366.71   4 
  -5  -7  -5 11899.5 782.275   7 
  -5   7  -5 13431.6 697.626   1 
  -5   7  -5 13269.1 715.768   5 
  -5   7  -5 14187.8 762.137   4 
  -5  -7  -4 22390.1 1026.97   7 
  -5   7  -4 24453.4 715.477   6 
  -5   7  -4 23364.9 892.286   1 
  -5   7  -4 24898.5 989.385   5 
  -5   7  -4 25267.8 1026.65   4 
  -5   7  -3 223.465 92.8919   6 
  -5  -7  -3 34.9353 206.671   7 
  -5   7  -3 72.5702 174.128   4 
  -5   7  -3-12.6653 134.752   1 
  -5   7  -2 119884. 2402.27   3 
  -5   7  -2 118968. 2398.98   1 
  -5   7  -2 121373. 2732.75   4 
  -5  -7  -1 5979.55 493.203   7 
  -5   7  -1 5988.76 324.610   3 
  -5   7  -1 6388.22 334.178   1 
  -5   7  -1 6590.41 512.314   4 
  -5  -7   0 26160.7 998.086   7 
  -5   7   0 29267.5 744.182   3 
  -5   7   0 30922.3 742.098   1 
  -5  -7   0 25327.0 1013.34   2 
  -5   7   0 30701.6 1070.06   4 
  -5   7   1 405.426 182.083   4 
  -5  -7   1 311.591 165.558   7 
  -5  -7   1 256.386 180.456   2 
  -5   7   1 127.917 69.8090   3 
  -5  -7   2 23093.1 975.374   2 
  -5   7   2 22226.2 505.005   3 
  -5   7   2 25873.9 933.933   4 
  -5  -7   2 23184.3 842.433   7 
  -5  -7   3 61.1473 123.114   7 
  -5  -7   3 113.167 189.674   2 
  -5   7   3-78.0537 143.882   4 
  -5  -7   4 5694.78 506.227   2 
  -5   7   4 6244.65 424.668   4 
  -5  -7   4 5747.12 359.975   7 
  -5   7   5 253.137 195.399   2 
  -5  -7   5 455.180 212.158   2 
  -5   7   6 86210.4 1824.74   3 
  -5  -7   6 93367.8 2383.98   2 
  -5   7   6 93105.3 2334.47   2 
  -5  -7   7 4922.23 547.813   2 
  -5   7   7 3712.13 291.248   3 
  -5   7   7 4124.14 461.912   2 
  -5  -7   8 178077. 3851.21   2 
  -5   7   8 169825. 3750.97   2 
  -5  -7   9 6262.67 628.335   2 
  -5   7   9 5206.26 422.088   3 
  -5   7   9 5477.79 555.085   2 
  -5   7  10 86028.6 2447.70   2 
  -5   7  10 83629.3 2162.15   3 
  -5  -7  10 90329.0 2514.12   2 
  -5   7  11 53.0494 255.659   2 
  -5   7  11-371.801 248.351   3 
  -5  -7  12 38205.3 1580.42   2 
  -5   7  12 38230.4 1418.41   3 
  -5   7  12 37129.4 1547.64   2 
  -5   7  13 510.227 204.648   3 
  -5  -7  13 996.965 313.402   2 
  -5   7  13 499.384 226.739   2 
  -5  -7  14 9223.28 794.602   2 
  -5   7  14 8847.51 774.016   2 
  -5   7  14 9849.56 751.367   3 
  -5  -7  15 631.127 257.844   2 
  -5   7  15 237.850 224.803   3 
  -5   7  15 170.237 280.450   2 
  -5  -7  16 69.5553 221.391   2 
  -5   7  16-278.795 296.606   3 
  -5   7  16 195.718 214.514   2 
  -5   7  17-78.1223 263.839   2 
  -5  -9 -16 1443.61 439.374   7 
  -5  -9 -15 142.965 270.431   7 
  -5  -9 -14 3848.47 603.540   7 
  -5   9 -14 5165.72 673.225   1 
  -5  -9 -13 1217.27 373.117   7 
  -5   9 -13 1693.56 417.259   1 
  -5   9 -13 1272.18 294.939   4 
  -5   9 -12 2444.73 396.860   4 
  -5  -9 -12 2731.52 508.287   7 
  -5   9 -12 2723.03 478.780   1 
  -5  -9 -11 10981.8 940.162   7 
  -5   9 -11 11204.0 882.604   1 
  -5   9 -11 11862.7 822.490   4 
  -5  -9 -10 19729.8 1198.19   7 
  -5   9 -10 21221.2 1168.04   1 
  -5   9 -10 21583.6 1116.28   4 
  -5   9  -9 1284.80 296.633   5 
  -5   9  -9 1115.71 298.638   1 
  -5  -9  -9 998.845 318.028   7 
  -5   9  -9 1345.14 308.422   4 
  -5  -9  -8 25272.6 1323.41   7 
  -5   9  -8 25796.9 1212.18   1 
  -5   9  -8 27512.0 1159.39   5 
  -5   9  -8 28402.8 1251.07   4 
  -5  -9  -7 555.082 305.806   7 
  -5   9  -7 661.364 220.274   5 
  -5   9  -7 817.124 274.697   4 
  -5   9  -7 540.677 230.485   1 
  -5   9  -6 38446.6 1353.04   1 
  -5  -9  -6 34709.9 1478.97   7 
  -5   9  -6 38509.2 1371.45   5 
  -5   9  -6 39121.9 1470.70   4 
  -5   9  -5 45548.3 1435.97   1 
  -5   9  -5 44253.0 1057.23   6 
  -5  -9  -5 40468.2 1589.42   7 
  -5   9  -5 46581.1 1490.03   5 
  -5   9  -5 47066.0 1596.25   4 
  -5   9  -4 49697.3 1218.31   6 
  -5   9  -4 51756.5 1471.13   1 
  -5  -9  -4 45023.6 1652.08   7 
  -5   9  -4 50930.3 1539.84   5 
  -5   9  -4 51626.5 1670.73   4 
  -5  -9  -3 7995.10 663.449   7 
  -5   9  -3 9321.52 653.166   4 
  -5   9  -3 9800.72 530.150   1 
  -5  -9  -2 25127.9 1115.70   7 
  -5   9  -2 28353.2 1151.33   4 
  -5   9  -2 28480.9 900.882   1 
  -5   9  -1 3648.32 401.381   4 
  -5  -9  -1 3262.49 396.730   7 
  -5   9  -1 2921.82 249.634   3 
  -5   9  -1 3396.15 263.405   1 
  -5   9   0 4669.28 288.821   3 
  -5  -9   0 3945.99 404.608   7 
  -5   9   0 5075.54 277.482   1 
  -5   9   0 4733.83 434.827   4 
  -5   9   1 3183.90 222.221   3 
  -5  -9   1 2220.78 328.824   2 
  -5   9   1 3147.05 178.034   1 
  -5  -9   1 2654.70 317.730   7 
  -5   9   1 2495.26 313.222   4 
  -5  -9   2 102279. 2424.69   7 
  -5  -9   2 105242. 2690.87   2 
  -5   9   2 113154. 2582.30   4 
  -5  -9   3 45970.8 1342.02   7 
  -5  -9   3 46252.4 1582.07   2 
  -5   9   3 47722.3 1465.21   4 
  -5  -9   4 116895. 2551.00   7 
  -5  -9   4 123270. 3007.26   2 
  -5   9   4 124094. 2746.38   4 
  -5   9   5 1670.03 255.839   4 
  -5  -9   5 1343.92 340.032   2 
  -5  -9   5 1619.74 208.816   7 
  -5  -9   6 19117.6 1020.65   2 
  -5   9   6 19256.7 791.637   4 
  -5   9   7 1389.67 248.336   2 
  -5  -9   7 2640.36 413.131   2 
  -5   9   8 7462.55 447.175   3 
  -5   9   8 6603.75 589.446   2 
  -5  -9   8 9660.43 745.596   2 
  -5   9   8 8223.84 382.745   1 
  -5   9   9-50.0101 161.567   3 
  -5  -9   9 219.287 221.613   2 
  -5   9  10 1083.84 227.757   3 
  -5   9  10 476.825 219.137   2 
  -5  -9  10 1360.74 351.041   2 
  -5   9  11 2820.80 433.366   2 
  -5   9  11 3012.56 374.109   3 
  -5  -9  11 2881.48 424.592   2 
  -5  -9  12 26909.7 1365.45   2 
  -5   9  12 25574.9 1137.43   3 
  -5   9  12 26504.5 1325.52   2 
  -5   9  13 448.838 219.044   3 
  -5   9  13 717.648 296.432   2 
  -5  -9  13-58.7415 323.935   2 
  -5  -9  14 14271.8 1029.90   2 
  -5   9  14 13969.4 1020.46   2 
  -5   9  15-184.499 284.868   2 
  -5  -9  15-56.0066 237.722   2 
  -5  -9  16 10989.8 949.655   2 
  -5   9  16 10036.0 891.080   2 
  -5   9  17 4397.11 616.052   2 
  -5 -11 -14-113.073 378.357   7 
  -5  11 -14-362.306 318.085   1 
  -5 -11 -13 852.609 377.054   7 
  -5  11 -13 1274.80 374.682   1 
  -5  11 -13 799.289 246.290   4 
  -5 -11 -12 487.787 318.095   7 
  -5  11 -12 688.203 286.149   1 
  -5  11 -12 490.896 239.596   4 
  -5  11 -11 28376.6 1448.23   1 
  -5  11 -11 30537.7 1447.40   4 
  -5 -11 -11 28116.5 1569.40   7 
  -5  11 -10 18131.5 1097.03   1 
  -5 -11 -10 16858.2 1195.34   7 
  -5  11 -10 20611.0 1159.55   4 
  -5 -11  -9 9882.94 895.823   7 
  -5  11  -9 10251.4 798.813   1 
  -5  11  -9 10467.2 728.699   5 
  -5  11  -9 11812.4 862.523   4 
  -5  11  -8 27027.9 1240.39   1 
  -5  11  -8 25534.2 1138.53   5 
  -5 -11  -8 22164.5 1320.62   7 
  -5  11  -8 28266.8 1321.88   4 
  -5  11  -7 3894.78 497.025   4 
  -5 -11  -7 3521.22 527.294   7 
  -5  11  -7 3854.04 450.454   5 
  -5  11  -7 3461.59 436.768   1 
  -5 -11  -6 13409.5 963.461   7 
  -5  11  -6 15280.0 945.163   4 
  -5  11  -6 15183.8 831.959   5 
  -5  11  -6 15565.1 840.378   1 
  -5 -11  -5 20218.8 1154.12   7 
  -5  11  -5 23884.3 1170.52   4 
  -5  11  -5 22837.5 1025.39   5 
  -5  11  -5 22425.2 989.447   1 
  -5 -11  -4 4736.00 562.322   7 
  -5  11  -4 5353.82 558.932   4 
  -5  11  -4 5279.45 441.839   1 
  -5 -11  -3 33235.4 1430.96   7 
  -5  11  -3 36764.7 1170.82   1 
  -5  11  -3 36982.0 1462.46   4 
  -5 -11  -2 3959.43 494.421   7 
  -5  11  -2 3857.32 323.197   1 
  -5  11  -2 4034.38 474.056   4 
  -5 -11  -1 9170.51 686.765   7 
  -5  11  -1 11057.4 742.673   4 
  -5  11  -1 9821.32 471.563   1 
  -5  11   0 40421.6 1115.03   3 
  -5 -11   0 38713.9 1432.56   7 
  -5  11   0 42070.7 1052.77   1 
  -5  11   0 41549.7 1507.49   4 
  -5 -11   1 15856.2 831.831   7 
  -5  11   1 16626.9 523.605   1 
  -5  11   1 16508.2 601.202   3 
  -5  11   1 18151.4 919.470   4 
  -5 -11   2 19772.8 898.738   7 
  -5  11   2 19188.0 492.304   1 
  -5  11   2 21533.8 993.353   4 
  -5 -11   3 29675.5 1111.09   7 
  -5 -11   3 31011.9 1340.88   2 
  -5  11   3 33373.9 1249.96   4 
  -5 -11   4 17957.5 1029.69   2 
  -5  11   4 17588.5 867.643   4 
  -5 -11   4 17199.2 776.807   7 
  -5 -11   5 35243.3 1494.58   2 
  -5  11   5 36853.0 1295.37   4 
  -5 -11   5 35022.1 1106.96   7 
  -5  11   6 29444.8 1111.27   4 
  -5 -11   6 27478.3 890.907   7 
  -5 -11   6 28421.9 1338.75   2 
  -5 -11   7 16672.0 1036.15   2 
  -5  11   7 17725.0 800.702   4 
  -5  11   8-126.692 238.475   2 
  -5 -11   8 143.836 218.718   2 
  -5  11   9 5016.04 556.735   2 
  -5 -11   9 6102.90 651.290   2 
  -5  11   9 5106.54 399.755   3 
  -5  11  10 3164.89 345.123   3 
  -5 -11  10 3598.67 529.875   2 
  -5  11  10 2820.13 442.348   2 
  -5  11  11 4819.86 590.183   2 
  -5 -11  11 5077.94 615.922   2 
  -5  11  12 23574.0 1313.48   2 
  -5 -11  12 25759.0 1406.78   2 
  -5  11  13 20587.5 1251.31   2 
  -5 -11  13 20059.9 1263.99   2 
  -5  11  14 11860.4 976.430   2 
  -5 -11  14 12390.9 1027.50   2 
  -5  11  15 1921.85 452.894   2 
  -5 -11  15 1539.31 387.243   2 
  -5  11  16 1835.57 414.736   2 
  -5 -11  16 971.105 351.279   2 
  -5  13 -13 4339.47 637.581   1 
  -5  13 -13 4976.13 639.591   4 
  -5  13 -12 458.303 265.569   1 
  -5 -13 -12 832.444 354.970   7 
  -5  13 -12 917.655 284.161   4 
  -5 -13 -11 11440.9 1057.65   7 
  -5  13 -11 12710.7 967.894   1 
  -5  13 -11 13176.0 990.081   4 
  -5 -13 -10 568.486 343.926   7 
  -5  13 -10 601.849 281.273   4 
  -5  13 -10 243.811 232.394   1 
  -5  13  -9 39491.5 1500.70   5 
  -5  13  -9 38706.8 1615.94   1 
  -5  13  -9 42227.8 1765.18   4 
  -5 -13  -8 16314.1 1191.94   7 
  -5  13  -8 16219.3 1007.53   1 
  -5  13  -8 16861.5 949.854   5 
  -5  13  -8 17896.5 1128.55   4 
  -5 -13  -7 27008.0 1503.17   7 
  -5  13  -7 30883.7 1281.48   5 
  -5  13  -7 31226.3 1491.28   4 
  -5  13  -7 29578.7 1307.66   1 
  -5  13  -6 14437.3 987.811   4 
  -5 -13  -6 12836.8 997.519   7 
  -5  13  -6 14296.4 849.842   5 
  -5  13  -6 14927.7 857.937   1 
  -5 -13  -5 8890.34 810.536   7 
  -5  13  -5 9547.42 786.710   4 
  -5  13  -5 10246.0 700.616   5 
  -5  13  -5 9604.71 643.329   1 
  -5  13  -4 6232.38 490.153   1 
  -5 -13  -4 5390.90 610.979   7 
  -5  13  -4 6466.25 633.834   4 
  -5 -13  -3 9568.40 797.863   7 
  -5  13  -3 10862.8 624.882   1 
  -5  13  -3 11669.1 840.542   4 
  -5 -13  -2 33.8154 235.223   7 
  -5  13  -2 149.219 141.351   1 
  -5  13  -2-116.247 254.565   4 
  -5 -13  -1 241.833 230.237   7 
  -5  13  -1 70.6035 207.985   4 
  -5  13  -1-117.530 151.768   1 
  -5  13   0 12762.1 854.080   4 
  -5 -13   0 12349.6 821.194   7 
  -5  13   0 12180.9 531.076   1 
  -5  13   1 17959.9 605.561   1 
  -5 -13   1 17934.9 969.350   7 
  -5  13   1 19546.3 1042.47   4 
  -5  13   2 7221.20 310.547   1 
  -5  13   2 8374.76 667.712   4 
  -5 -13   2 8069.86 619.481   7 
  -5 -13   3 29911.9 1191.17   7 
  -5  13   3 31707.7 1319.81   4 
  -5 -13   4 1425.07 264.225   7 
  -5  13   4 1608.10 318.945   4 
  -5  13   5 57648.0 1815.96   4 
  -5 -13   5 55050.2 1586.16   7 
  -5 -13   6 4977.00 618.343   2 
  -5 -13   6 4687.85 382.193   7 
  -5  13   6 4488.15 461.912   4 
  -5 -13   7 32670.4 1554.90   2 
  -5  13   7 32844.6 1240.57   4 
  -5 -13   8 1617.12 405.828   2 
  -5  13   8 786.023 185.297   4 
  -5  13   9 11632.2 907.587   2 
  -5 -13   9 12817.8 983.322   2 
  -5  13  10 42.6334 233.054   2 
  -5 -13  10-48.0436 259.220   2 
  -5  13  11 14106.0 1054.26   2 
  -5 -13  11 15180.2 1110.42   2 
  -5  13  12 378.581 288.705   2 
  -5 -13  12-21.4910 241.445   2 
  -5  13  13 14118.5 1085.29   2 
  -5 -13  13 14947.4 1127.56   2 
  -5  13  14 1463.75 399.325   2 
  -5 -13  14 1140.06 369.583   2 
  -5  13  15 6042.07 749.781   2 
  -5 -13  15 6648.41 780.582   2 
  -5  13  16 1050.19 371.716   2 
  -5 -13  16 1719.88 456.760   2 
  -5  15 -12 286.668 258.878   1 
  -5  15 -12 124.723 237.670   4 
  -5  15 -11 16818.2 1156.79   1 
  -5  15 -11 17466.2 1208.86   4 
  -5 -15 -11 15836.8 1317.82   7 
  -5 -15 -10 897.169 435.517   7 
  -5  15 -10 570.693 307.223   4 
  -5  15 -10 4.96804 205.138   1 
  -5  15  -9 13775.9 962.305   1 
  -5  15  -9 14457.9 1071.21   4 
  -5 -15  -9 13369.7 1159.25   7 
  -5 -15  -8 870.625 403.992   7 
  -5  15  -8-199.398 252.923   1 
  -5  15  -8 351.145 250.665   4 
  -5  15  -7 5089.37 528.651   5 
  -5 -15  -7 4288.98 630.069   7 
  -5  15  -7 5494.91 649.928   4 
  -5  15  -7 5211.17 544.457   1 
  -5 -15  -6 912.251 333.613   7 
  -5  15  -6 1002.57 246.773   1 
  -5  15  -6 1020.38 268.447   5 
  -5  15  -6 1109.96 306.335   4 
  -5  15  -5 8571.32 781.094   4 
  -5  15  -5 9054.38 671.178   5 
  -5  15  -5 8498.22 625.220   1 
  -5 -15  -5 7758.67 793.913   7 
  -5  15  -4 989.134 193.881   1 
  -5 -15  -4 1183.99 372.204   7 
  -5  15  -4 682.479 247.473   4 
  -5 -15  -3 5844.50 665.058   7 
  -5  15  -3 5671.34 456.688   1 
  -5  15  -3 6046.66 638.968   4 
  -5  15  -2 5410.68 582.952   4 
  -5  15  -2 5361.27 425.390   1 
  -5 -15  -2 5676.34 633.107   7 
  -5 -15  -1 14596.4 982.940   7 
  -5  15  -1 15507.0 1007.20   4 
  -5 -15   0 7089.12 666.835   7 
  -5  15   0 7716.38 702.878   4 
  -5 -15   1 19713.6 1079.85   7 
  -5  15   1 20429.2 1139.26   4 
  -5 -15   2 513.041 268.524   7 
  -5  15   2 399.235 245.470   4 
  -5 -15   3 35851.9 1425.26   7 
  -5  15   3 37382.9 1556.00   4 
  -5 -15   4 343.954 226.310   7 
  -5  15   4 165.487 225.471   4 
  -5  15   5 46166.5 1694.48   4 
  -5  15   6 1090.13 293.728   4 
  -5  15   7 21966.5 1084.94   4 
  -5  15   9 15161.4 1094.49   2 
  -5  15  10 1126.40 358.778   2 
  -5  15  11 9833.54 903.360   2 
  -5  15  12 3029.74 547.623   2 
  -5 -15  12 2842.29 528.096   2 
  -5  15  13 3434.84 567.488   2 
  -5 -15  13 4001.40 620.061   2 
  -5  15  14-91.1903 261.686   2 
  -5 -15  14-721.167 402.964   2 
  -5  17 -11 5015.92 636.494   1 
  -5  17 -10 2583.80 463.590   1 
  -5 -17  -9 2278.02 552.073   7 
  -5  17  -9 2397.68 422.184   1 
  -5  17  -9 2473.89 507.245   4 
  -5 -17  -8 5447.67 776.198   7 
  -5  17  -8 6211.67 729.276   4 
  -5  17  -7 3605.49 577.126   4 
  -5 -17  -7 2768.76 575.948   7 
  -5 -17  -6 312.498 312.905   7 
  -5  17  -6 830.867 288.618   4 
  -5  17  -5 9527.42 744.139   5 
  -5  17  -5 8256.27 830.091   4 
  -5 -17  -5 7552.09 847.439   7 
  -5 -17  -4 17448.8 1237.46   7 
  -5  17  -4 20532.9 1286.14   4 
  -5  17  -3 25831.1 1446.60   4 
  -5 -17  -3 23855.2 1426.69   7 
  -5 -17  -2 4622.36 650.564   7 
  -5  17  -2 5023.07 634.490   4 
  -5 -17  -1 24559.1 1368.17   7 
  -5  17  -1 26985.1 1427.04   4 
  -5  17   0 1564.02 370.447   4 
  -5 -17   0 2290.88 450.429   7 
  -5 -17   1 4419.43 565.976   7 
  -5  17   1 4828.06 598.090   4 
  -5 -17   2 2430.10 421.209   7 
  -5  17   2 2208.06 404.871   4 
  -5 -17   3 9348.68 735.237   7 
  -5  17   3 9279.69 795.217   4 
  -5  17   4 37.7768 227.161   4 
  -5  17   5 5210.64 577.004   4 
  -5  17   6 18740.5 1084.94   4 
  -5  17   9 17054.1 1227.33   2 
  -5  17  10 1206.66 367.515   2 
  -5  17  11 5167.19 711.239   2 
  -5 -19  -6 10413.2 1048.22   7 
  -5  19  -6 10082.9 949.204   4 
  -5 -19  -5 1027.98 417.376   7 
  -5  19  -5 1358.50 379.417   4 
  -5 -19  -4 6071.57 792.501   7 
  -5  19  -4 6650.96 753.635   4 
  -5 -19  -3 11711.4 1049.12   7 
  -5  19  -3 13043.2 1066.70   4 
  -5 -19  -2 4158.59 631.476   7 
  -5  19  -2 4550.78 633.729   4 
  -5 -19  -1 11978.2 1010.26   7 
  -5  19  -1 12948.6 1032.63   4 
  -5  19   0 10448.2 928.572   4 
  -5 -19   0 10346.1 922.421   7 
  -5 -19   1 3339.73 533.133   7 
  -5  19   1 3162.07 540.455   4 
  -5 -19   2 10331.4 858.512   7 
  -5  19   2 9680.97 874.052   4 
  -5  19   3 4201.30 580.899   4 
  -5  19   4 12229.6 954.222   4 
  -5  19   5 5645.09 648.599   4 
  -5 -21  -4 9654.72 1032.48   7 
  -5 -21  -3 406.920 362.767   7 
  -5 -21  -2 5826.23 793.786   7 
  -5  21  -1-408.740 337.016   4 
  -5 -21  -1 119.188 305.563   7 
  -5 -21   0 505.184 290.200   7 
  -5  21   0 1128.20 338.554   4 
  -5  21   1-430.765 329.438   4 
  -5  21   2 678.698 291.117   4 
  -5  21   3 552.237 268.401   4 
  -5  21   4 4161.01 596.877   4 
  -4   0 -14 8960.12 646.963   7 
  -4   0 -13 9.37670 164.564   7 
  -4   0 -12 8457.96 605.150   7 
  -4   0 -11 116.350 180.721   7 
  -4   0 -10 36054.4 1244.05   7 
  -4   0  -9 375.711 234.454   7 
  -4   0  -8 217858. 4273.14   7 
  -4   0  -7 512.440 208.092   7 
  -4   0  -6 185206. 3636.57   7 
  -4   0  -5 82.3297 149.856   7 
  -4   0  -4 12827.4 564.998   7 
  -4   0  -3-20.5242 132.273   7 
  -4   0  -3-146.372 173.522   5 
  -4   0  -2 211338. 3169.00   5 
  -4   0  -2 150101. 2666.54   2 
  -4   0  -1 42.4721 67.7463   2 
  -4   0  -1-48.4556 154.913   5 
  -4   0   0 173160. 3156.71   5 
  -4   0   0 173628. 3039.17   2 
  -4   0   0 171670. 3162.83   6 
  -4   0   1 273.710 115.295   6 
  -4   0   1 464.265 131.552   2 
  -4   0   2 102528. 2111.83   6 
  -4   0   2 111790. 2111.94   2 
  -4   0   3-20.2570 94.9793   6 
  -4   0   3 148.322 152.883   2 
  -4   0   4 77194.8 1726.84   2 
  -4   0   5 52.1768 166.445   2 
  -4   0   6 196344. 3820.11   2 
  -4   0   7 1398.79 309.793   3 
  -4   0   7 176.616 192.163   2 
  -4   0   8 158456. 3419.26   3 
  -4   0   8 177063. 3518.21   2 
  -4   0   9 390.509 275.124   3 
  -4   0   9 172.121 195.374   2 
  -4   0  10 77348.2 2111.81   3 
  -4   0  10 77675.2 2068.30   2 
  -4   0  11 36.8481 247.645   3 
  -4   0  11-160.638 204.208   2 
  -4   0  12 23524.3 1156.25   3 
  -4   0  12 24542.1 1091.75   2 
  -4   0  13-336.657 246.213   2 
  -4   0  13 482.598 316.139   3 
  -4   0  14 7756.05 738.731   3 
  -4   0  14 7048.85 614.907   2 
  -4   0  15 808.473 365.849   3 
  -4   0  15-215.778 226.712   2 
  -4   0  16 18647.7 1206.97   3 
  -4   0  16 16573.0 1004.83   2 
  -4   0  17 940.605 429.151   3 
  -4  -2 -14 525.229 218.678   7 
  -4  -2 -13 254.310 179.960   7 
  -4   2 -12 15463.8 1023.24   1 
  -4  -2 -12 13884.1 836.227   7 
  -4   2 -11 620.325 321.293   1 
  -4   2 -11 323.374 156.168   4 
  -4  -2 -10 43241.3 1480.89   7 
  -4   2 -10 47251.5 1704.56   1 
  -4   2 -10 43806.4 1227.15   4 
  -4   2 -10 43075.1 1305.50   7 
  -4  -2  -9-228.289 242.375   7 
  -4   2  -9 455.258 306.187   1 
  -4   2  -9 218.589 129.482   4 
  -4  -2  -8 17158.4 801.864   7 
  -4   2  -8 14001.5 403.177   2 
  -4   2  -8 18239.7 937.288   1 
  -4   2  -8 17804.7 679.293   4 
  -4  -2  -7 38086.8 1213.51   7 
  -4   2  -7 38908.7 1320.08   1 
  -4   2  -7 36818.7 1040.35   4 
  -4  -2  -6 79384.1 1879.59   7 
  -4   2  -6 75587.0 1932.59   1 
  -4   2  -6 76050.3 1691.42   4 
  -4   2  -5 18041.1 761.306   5 
  -4   2  -5 19048.6 793.176   1 
  -4   2  -5 17193.6 395.402   2 
  -4   2  -5 18951.7 681.363   4 
  -4  -2  -5 19043.0 777.856   7 
  -4   2  -4 82524.3 1883.49   5 
  -4   2  -4 81943.1 1908.77   1 
  -4  -2  -4 80340.0 1909.69   7 
  -4   2  -4 77694.0 1776.27   4 
  -4   2  -4 81103.8 1443.52   2 
  -4   2  -3 88606.9 1920.97   5 
  -4  -2  -3 82243.9 1922.13   7 
  -4   2  -3 83816.5 1811.61   4 
  -4   2  -2 57789.6 1220.94   6 
  -4   2  -2 58290.3 1358.97   5 
  -4  -2  -2 48992.7 1096.95   2 
  -4   2  -2 55260.8 1287.67   4 
  -4  -2  -2 55081.2 1364.79   7 
  -4   2  -1 264408. 4468.67   6 
  -4   2  -1 255881. 4334.92   2 
  -4  -2  -1 251596. 4504.80   5 
  -4   2  -1 266248. 4593.39   5 
  -4   2  -1 252730. 4513.88   4 
  -4  -2  -1 251088. 4583.13   7 
  -4   2   0 299178. 4809.51   2 
  -4  -2   0 265113. 4804.69   5 
  -4   2   0 307786. 4913.49   6 
  -4  -2   0 258279. 4792.10   2 
  -4  -2   0 274678. 4920.42   7 
  -4   2   1 20395.8 604.907   2 
  -4  -2   1 18573.1 530.503   5 
  -4  -2   1 18087.3 594.649   2 
  -4  -2   2 163747. 3168.21   6 
  -4  -2   2 157518. 2967.51   5 
  -4   2   3 114864. 2289.63   2 
  -4  -2   3 109687. 2219.40   6 
  -4  -2   3 113174. 2302.56   2 
  -4  -2   4 7838.20 395.256   6 
  -4   2   4 8159.11 453.566   2 
  -4  -2   4 8944.72 472.792   2 
  -4   2   5 1449.59 180.624   3 
  -4  -2   5 1746.91 186.881   6 
  -4  -2   5 1468.39 209.952   2 
  -4   2   5 1568.96 235.351   2 
  -4  -2   6 10985.2 493.161   6 
  -4   2   6 10923.2 490.995   3 
  -4   2   6 11677.1 585.751   2 
  -4  -2   6 10593.8 563.701   2 
  -4  -2   7 1356.93 213.596   2 
  -4  -2   7 1787.59 208.936   6 
  -4   2   7 1540.98 232.279   3 
  -4   2   7 1622.02 244.794   2 
  -4   2   8 21133.2 830.733   3 
  -4   2   8 20689.3 866.616   2 
  -4  -2   8 21751.3 898.810   2 
  -4   2   9 10506.8 635.020   2 
  -4   2   9 11226.6 635.791   3 
  -4  -2   9 12015.4 674.227   2 
  -4   2  10 37722.2 1336.32   3 
  -4   2  10 37700.9 1323.09   2 
  -4  -2  10 39340.5 1357.18   2 
  -4   2  11 15529.2 867.008   3 
  -4   2  11 15272.7 828.478   2 
  -4  -2  11 14790.4 821.574   2 
  -4   2  12 57674.1 1875.54   3 
  -4   2  12 53086.2 1776.05   2 
  -4  -2  12 53487.9 1754.48   2 
  -4   2  13 77.9837 263.218   3 
  -4   2  13 191.666 178.346   2 
  -4   2  14 9356.26 782.584   3 
  -4  -2  14 9109.93 697.088   2 
  -4   2  14 8727.47 682.388   2 
  -4  -2  15 2815.33 403.024   2 
  -4   2  15 2891.45 484.632   3 
  -4   2  15 2797.57 415.497   2 
  -4   2  16 162.396 190.480   2 
  -4  -2  16 321.202 173.713   2 
  -4   2  16 200.976 258.104   3 
  -4   2  17 2634.85 532.693   3 
  -4   2  18 1794.57 488.378   3 
  -4   4 -15 9903.42 929.048   1 
  -4  -4 -15 8706.15 759.746   7 
  -4  -4 -14 8615.03 738.558   7 
  -4   4 -14 9166.62 867.154   1 
  -4  -4 -13 3190.37 458.788   7 
  -4   4 -13 3538.23 530.353   1 
  -4  -4 -12 1909.18 345.723   7 
  -4   4 -12 1672.66 351.505   1 
  -4   4 -12 2613.25 311.849   4 
  -4   4 -11-242.628 257.000   1 
  -4   4 -11 38.9264 127.319   4 
  -4  -4 -10 20599.2 1029.13   7 
  -4   4 -10 23592.8 1149.02   1 
  -4   4 -10 21611.6 903.752   4 
  -4  -4  -9 15514.8 856.417   7 
  -4   4  -9 13867.5 502.623   2 
  -4   4  -9 16595.3 753.814   4 
  -4   4  -9 15271.5 885.474   1 
  -4  -4  -8 15646.0 833.857   7 
  -4   4  -8 14721.6 513.800   2 
  -4   4  -8 15286.4 717.027   4 
  -4   4  -8 15258.8 840.469   1 
  -4  -4  -7 77233.6 2080.57   7 
  -4   4  -7 83021.2 2123.01   1 
  -4   4  -7 78424.4 1921.39   4 
  -4   4  -7 75445.4 1585.52   2 
  -4  -4  -6 30120.1 1139.51   7 
  -4   4  -6 32853.9 1112.45   5 
  -4   4  -6 31925.2 1150.91   1 
  -4   4  -6 32006.4 1061.25   4 
  -4   4  -6 32466.1 817.469   2 
  -4  -4  -5 73204.5 1969.76   7 
  -4   4  -5 74788.9 1885.67   5 
  -4   4  -5 81495.4 1631.95   2 
  -4   4  -5 80460.6 1947.07   1 
  -4   4  -5 80617.6 1903.24   4 
  -4  -4  -4 79462.9 2030.70   7 
  -4   4  -4 84459.7 1976.57   5 
  -4   4  -4 88501.6 1755.09   2 
  -4   4  -4 84433.3 1952.27   1 
  -4   4  -4 84112.8 1969.97   4 
  -4  -4  -3 205264. 4091.24   7 
  -4   4  -3 209225. 3714.82   6 
  -4   4  -3 214855. 3954.45   1 
  -4   4  -3 212867. 4034.81   5 
  -4   4  -3 213973. 4035.61   4 
  -4  -4  -2 3365.98 332.063   7 
  -4   4  -2 3498.93 229.477   6 
  -4   4  -2 3274.36 315.569   4 
  -4   4  -2 3249.18 264.316   1 
  -4  -4  -1 9655.61 509.104   7 
  -4  -4  -1 9169.10 458.563   2 
  -4   4  -1 11924.9 421.063   1 
  -4   4  -1 10772.0 524.264   4 
  -4  -4   0 13462.4 584.894   2 
  -4  -4   0 15239.5 605.090   7 
  -4   4   0 16626.5 632.842   4 
  -4  -4   1 382.851 141.527   7 
  -4  -4   1 263.060 160.423   2 
  -4   4   1 592.698 166.758   4 
  -4  -4   2 17098.6 686.497   2 
  -4   4   2 18351.7 630.294   4 
  -4  -4   2 17287.7 593.773   7 
  -4   4   3 64940.0 1324.61   2 
  -4  -4   3 63165.8 1345.19   2 
  -4   4   4 3103.79 182.792   3 
  -4  -4   4 3265.01 333.051   2 
  -4   4   4 3766.62 345.371   2 
  -4   4   5 33086.9 851.577   3 
  -4  -4   5 34388.2 953.249   6 
  -4   4   5 36319.2 1115.38   2 
  -4  -4   5 35908.4 1137.43   2 
  -4  -4   6 10723.0 583.119   2 
  -4  -4   6 9789.56 449.532   6 
  -4   4   6 10156.1 559.386   2 
  -4   4   6 9533.44 443.142   3 
  -4  -4   7 100520. 2305.37   2 
  -4   4   7 94412.7 2083.67   3 
  -4  -4   7 94510.1 2018.00   6 
  -4   4   7 95885.6 2302.92   2 
  -4   4   7 94815.5 2021.15   1 
  -4  -4   8 59667.5 1449.59   6 
  -4   4   8 57356.0 1555.46   3 
  -4   4   8 63034.8 1733.68   2 
  -4  -4   8 62817.6 1735.77   2 
  -4   4   9 22493.9 910.546   3 
  -4  -4   9 24477.0 1015.14   2 
  -4  -4   9 23469.4 792.967   6 
  -4   4   9 23308.7 1004.36   2 
  -4  -4  10 61867.9 1806.44   2 
  -4   4  10 59611.0 1817.99   2 
  -4   4  10 60058.3 1756.29   3 
  -4   4  11 969.444 227.366   3 
  -4  -4  11 1800.16 317.122   2 
  -4   4  11 1255.70 266.078   2 
  -4   4  12 5971.80 552.580   3 
  -4  -4  12 7299.89 591.054   2 
  -4   4  12 6855.20 583.903   2 
  -4  -4  13 9132.60 697.174   2 
  -4   4  13 8353.83 676.783   3 
  -4   4  13 8347.70 658.629   2 
  -4   4  14 2719.90 414.912   2 
  -4  -4  14 2369.18 401.319   2 
  -4   4  14 2576.53 443.760   3 
  -4  -4  15 18023.4 1046.24   2 
  -4   4  15 20360.9 1123.47   2 
  -4   4  15 21949.1 1248.19   3 
  -4   4  16 3514.69 559.950   3 
  -4  -4  16 3023.83 465.319   2 
  -4   4  16 2791.13 445.853   2 
  -4   4  17 5665.01 710.369   3 
  -4   4  18-150.340 317.539   3 
  -4   4  19 282.499 329.742   3 
  -4  -6 -16 463.894 259.264   7 
  -4   6 -16 298.644 309.573   1 
  -4   6 -15 14368.7 1109.18   1 
  -4  -6 -15 12049.8 942.206   7 
  -4   6 -14-200.898 259.597   1 
  -4  -6 -14-831.454 417.583   7 
  -4  -6 -13 22146.5 1246.79   7 
  -4   6 -13 23170.8 1334.30   1 
  -4   6 -13 24211.6 1069.84   4 
  -4  -6 -12 825.719 336.962   7 
  -4   6 -12 564.570 335.968   1 
  -4   6 -12 124.035 168.315   4 
  -4  -6 -11 8371.79 712.805   7 
  -4   6 -11 9041.35 765.345   1 
  -4   6 -11 9825.33 649.472   4 
  -4  -6 -10-166.445 269.554   7 
  -4   6 -10-373.059 241.158   1 
  -4   6 -10-139.401 185.503   4 
  -4  -6  -9 24136.9 1183.64   7 
  -4   6  -9 26955.7 1217.27   1 
  -4   6  -9 28653.5 1131.32   4 
  -4   6  -8 55.1519 249.361   1 
  -4   6  -8 270.347 101.739   2 
  -4  -6  -8-163.731 264.916   7 
  -4   6  -8 369.878 176.553   4 
  -4  -6  -7 30954.2 1307.58   7 
  -4   6  -7 34363.4 1273.18   1 
  -4   6  -7 35331.8 1013.52   2 
  -4   6  -7 34856.7 1209.75   5 
  -4   6  -7 36445.2 1249.89   4 
  -4   6  -6 6357.61 499.410   1 
  -4  -6  -6 6241.60 551.576   7 
  -4   6  -6 6481.48 455.158   5 
  -4   6  -6 6765.00 398.772   2 
  -4   6  -6 6466.31 496.971   4 
  -4  -6  -5 8361.91 614.904   7 
  -4   6  -5 9036.48 557.469   1 
  -4   6  -5 10993.1 521.316   2 
  -4   6  -5 10057.6 604.361   4 
  -4   6  -5 9288.04 548.824   5 
  -4   6  -4 55277.5 1193.83   6 
  -4  -6  -4 52722.1 1645.07   7 
  -4   6  -4 57844.9 1535.41   5 
  -4   6  -4 61758.2 1470.26   2 
  -4   6  -4 56248.4 1504.54   1 
  -4   6  -4 59714.9 1625.53   4 
  -4  -6  -3 208390. 4273.15   7 
  -4   6  -3 220541. 4259.50   4 
  -4   6  -3 213235. 3799.55   6 
  -4   6  -3 217624. 4027.56   3 
  -4   6  -3 213669. 4133.41   5 
  -4   6  -3 213771. 4030.29   1 
  -4   6  -2 30512.0 878.416   3 
  -4  -6  -2 29796.1 1066.51   7 
  -4   6  -2 32005.3 1072.26   4 
  -4   6  -2 31342.8 887.876   1 
  -4   6  -1 207800. 3683.09   3 
  -4  -6  -1 194432. 3989.49   7 
  -4   6  -1 206623. 3669.11   1 
  -4   6  -1 211680. 4039.74   4 
  -4  -6   0 81162.1 1964.00   7 
  -4   6   0 87266.5 1676.53   3 
  -4  -6   0 77966.7 2001.84   2 
  -4   6   0 91662.7 2056.06   4 
  -4   6   0 90609.3 1658.84   1 
  -4  -6   1 7550.47 431.391   7 
  -4  -6   1 7258.63 490.146   2 
  -4   6   1 8409.51 245.785   1 
  -4   6   1 7850.74 277.934   3 
  -4   6   1 8423.88 486.204   4 
  -4  -6   2 111.831 118.984   7 
  -4  -6   2 119.378 174.826   2 
  -4   6   2 92.0775 139.464   4 
  -4  -6   3 39455.6 1265.50   2 
  -4   6   3 40128.6 1127.24   4 
  -4  -6   3 38246.1 1015.22   7 
  -4  -6   4 604.019 123.811   7 
  -4  -6   4 261.878 182.313   2 
  -4   6   4 527.282 149.845   4 
  -4  -6   5 89565.6 2143.72   2 
  -4   6   5 85496.5 2087.58   2 
  -4   6   5 81107.5 1557.81   1 
  -4  -6   6 16754.1 808.142   2 
  -4   6   6 14279.1 552.565   3 
  -4   6   6 15743.7 770.427   2 
  -4   6   6 15277.1 501.909   1 
  -4   6   7 51971.1 1358.33   3 
  -4   6   7 52903.8 1263.36   1 
  -4   6   7 54179.7 1629.70   2 
  -4  -6   7 57716.2 1694.26   2 
  -4   6   8 2124.50 235.742   1 
  -4  -6   8 2241.78 364.246   2 
  -4   6   8 1976.22 332.670   2 
  -4   6   8 1752.47 251.496   3 
  -4   6   9 183818. 3581.55   3 
  -4   6   9 185305. 3805.76   2 
  -4   6  10 1666.36 336.280   2 
  -4   6  10 1331.09 279.038   3 
  -4  -6  11 26181.5 1175.46   2 
  -4   6  11 24800.7 1080.38   3 
  -4   6  11 24299.8 1131.56   2 
  -4   6  12-286.952 282.868   3 
  -4  -6  12 109.162 194.343   2 
  -4   6  12-159.774 227.730   2 
  -4   6  13 1310.91 241.706   3 
  -4  -6  13 1561.27 319.430   2 
  -4   6  13 1332.37 287.218   2 
  -4   6  14-293.187 317.844   3 
  -4  -6  14-124.859 246.946   2 
  -4   6  14 130.943 218.472   2 
  -4  -6  15 12304.3 893.475   2 
  -4   6  15 11608.9 861.262   2 
  -4   6  15 12353.4 904.141   3 
  -4   6  16 104.914 283.189   3 
  -4  -6  16 597.809 265.305   2 
  -4   6  16 556.579 266.246   2 
  -4   6  17 7342.52 808.674   3 
  -4   6  18 1999.47 502.927   3 
  -4  -8 -17 4783.33 667.532   7 
  -4  -8 -16-75.0605 261.513   7 
  -4  -8 -15 15219.8 1129.17   7 
  -4   8 -15 15751.1 1195.78   1 
  -4  -8 -14-113.346 302.767   7 
  -4   8 -14 144.414 262.745   1 
  -4  -8 -13 9941.00 887.779   7 
  -4   8 -13 11257.0 929.663   1 
  -4   8 -13 10553.4 760.515   4 
  -4   8 -12 10911.8 867.616   1 
  -4  -8 -12 9750.68 868.755   7 
  -4   8 -12 10164.7 740.404   4 
  -4  -8 -11 6113.59 682.964   7 
  -4   8 -11 6914.17 678.370   1 
  -4   8 -11 6125.42 578.712   4 
  -4   8 -10 1622.31 357.380   1 
  -4  -8 -10 1797.33 378.696   7 
  -4   8 -10 1625.74 293.434   4 
  -4   8  -9 28954.4 1286.53   1 
  -4  -8  -9 26456.7 1316.25   7 
  -4   8  -9 30318.5 1253.19   4 
  -4   8  -8 7209.77 606.103   1 
  -4  -8  -8 6317.98 627.933   7 
  -4   8  -8 6722.55 528.392   5 
  -4   8  -8 8195.78 624.861   4 
  -4  -8  -7 10273.2 773.592   7 
  -4   8  -7 11449.1 734.618   1 
  -4   8  -7 11753.9 647.543   5 
  -4   8  -7 12632.4 754.636   4 
  -4   8  -6-232.865 255.857   5 
  -4  -8  -6-388.387 311.149   7 
  -4   8  -6-286.993 210.412   1 
  -4   8  -6 14.0337 204.485   4 
  -4   8  -5 51549.8 1508.86   5 
  -4   8  -5 50577.5 1066.07   6 
  -4  -8  -5 45230.0 1631.89   7 
  -4   8  -5 52577.7 1636.29   4 
  -4   8  -5 51206.1 1517.29   1 
  -4   8  -4 2832.27 364.854   5 
  -4   8  -4 2382.02 350.632   4 
  -4   8  -4 2215.48 187.669   6 
  -4  -8  -4 2394.51 392.431   7 
  -4   8  -4 2124.25 286.900   1 
  -4   8  -3 149999. 2987.76   1 
  -4   8  -3 153089. 3303.58   4 
  -4  -8  -2 90491.4 2338.01   7 
  -4   8  -2 96113.2 2058.28   3 
  -4   8  -2 97235.7 2361.15   4 
  -4   8  -2 93251.6 2018.61   1 
  -4  -8  -1 87178.2 2240.58   7 
  -4   8  -1 93113.9 1904.62   1 
  -4   8  -1 95728.8 2315.63   4 
  -4   8  -1 94017.3 1955.16   3 
  -4   8   0 102514. 2361.18   4 
  -4  -8   0 93883.0 2266.11   7 
  -4   8   0 95337.1 1931.70   3 
  -4   8   0 97431.3 1879.06   1 
  -4  -8   1 3497.50 348.433   7 
  -4   8   1 3607.01 187.638   1 
  -4  -8   1 3300.13 378.826   2 
  -4   8   1 3655.63 355.613   4 
  -4   8   2 2561.35 122.039   1 
  -4  -8   2 2371.55 263.007   7 
  -4  -8   2 2959.63 381.087   2 
  -4   8   2 3052.01 334.566   4 
  -4  -8   3 229.872 137.873   7 
  -4  -8   3 86.7476 186.864   2 
  -4   8   3 138.966 135.151   4 
  -4  -8   4 1674.99 322.654   2 
  -4   8   4 1970.71 255.191   4 
  -4  -8   4 1875.82 205.078   7 
  -4  -8   5 30508.8 1178.50   2 
  -4   8   5 24691.3 607.040   1 
  -4   8   5 29110.4 948.136   4 
  -4  -8   5 27516.0 766.708   7 
  -4   8   6 19335.0 576.630   1 
  -4  -8   6 23149.6 1061.17   2 
  -4   8   6 20857.6 751.588   4 
  -4  -8   7 37984.4 1407.87   2 
  -4   8   7 32075.0 894.399   1 
  -4   8   7 33409.8 1282.47   2 
  -4   8   8 186.394 129.896   1 
  -4   8   8-329.742 253.102   2 
  -4  -8   8 264.279 254.938   2 
  -4   8   9 75085.6 2189.75   2 
  -4   8   9 71261.1 1906.61   3 
  -4  -8  10 4668.94 545.215   2 
  -4   8  10 3427.58 455.107   2 
  -4   8  10 2851.17 349.673   3 
  -4   8  11 31173.7 1243.01   3 
  -4  -8  11 33761.9 1426.03   2 
  -4   8  11 30825.8 1349.15   2 
  -4   8  12-197.413 242.142   3 
  -4   8  12-202.951 218.457   2 
  -4  -8  12-236.500 271.052   2 
  -4   8  13 10579.8 814.485   2 
  -4   8  13 11648.7 809.464   3 
  -4  -8  13 9935.24 792.975   2 
  -4   8  14-304.171 270.387   3 
  -4  -8  14-105.522 302.099   2 
  -4   8  14-138.479 276.663   2 
  -4   8  15 11557.1 897.500   3 
  -4  -8  15 11588.7 886.325   2 
  -4   8  15 10369.1 847.854   2 
  -4   8  16 2141.93 432.990   3 
  -4  -8  16 2354.09 434.978   2 
  -4   8  16 2261.65 423.368   2 
  -4 -10 -15 3100.80 559.256   7 
  -4 -10 -14 203.034 262.262   7 
  -4  10 -14 702.662 311.101   1 
  -4 -10 -13-17.6994 278.894   7 
  -4  10 -13-172.669 303.170   1 
  -4  10 -13-271.095 272.928   4 
  -4 -10 -12 1017.55 370.057   7 
  -4  10 -12 1048.40 310.456   1 
  -4  10 -12 1011.79 278.200   4 
  -4  10 -11 806.515 283.755   1 
  -4 -10 -11 1050.68 372.605   7 
  -4  10 -11 1450.37 343.246   4 
  -4 -10 -10 20035.0 1254.39   7 
  -4  10 -10 22336.3 1193.31   1 
  -4  10 -10 23439.7 1195.90   4 
  -4 -10  -9 14338.8 1023.43   7 
  -4  10  -9 15373.7 944.645   1 
  -4  10  -9 13965.7 801.618   5 
  -4  10  -9 15857.5 963.927   4 
  -4 -10  -8 28530.0 1408.56   7 
  -4  10  -8 29681.8 1165.91   5 
  -4  10  -8 31884.9 1357.02   4 
  -4  10  -8 30026.8 1316.15   1 
  -4 -10  -7 35693.7 1578.94   7 
  -4  10  -7 38409.0 1344.31   5 
  -4  10  -7 40194.8 1516.49   4 
  -4  10  -7 38187.1 1441.62   1 
  -4 -10  -6 3203.79 488.539   7 
  -4  10  -6 3295.61 386.771   5 
  -4  10  -6 3349.15 404.913   1 
  -4  10  -6 3411.90 447.185   4 
  -4 -10  -5 70749.7 2256.14   7 
  -4  10  -5 75094.8 1560.46   6 
  -4  10  -5 79311.4 2033.73   5 
  -4  10  -5 77660.1 2037.56   1 
  -4  10  -5 79792.5 2228.78   4 
  -4 -10  -4 6810.92 639.741   7 
  -4  10  -4 6457.57 474.083   1 
  -4  10  -4 7448.25 604.633   4 
  -4  10  -3 40702.3 1213.61   1 
  -4 -10  -3 36907.1 1439.78   7 
  -4  10  -3 40438.4 1446.58   4 
  -4  10  -2 8602.11 466.511   1 
  -4  10  -2 8508.83 625.540   4 
  -4 -10  -2 7959.85 641.029   7 
  -4  10  -1 20855.1 711.718   1 
  -4 -10  -1 19669.4 954.566   7 
  -4  10  -1 20559.3 969.195   4 
  -4 -10   0 31248.1 1194.58   7 
  -4  10   0 33511.4 900.542   1 
  -4  10   0 34687.3 1273.94   4 
  -4  10   1 5401.03 282.237   1 
  -4  10   1 5455.59 483.973   4 
  -4 -10   1 5220.20 447.389   7 
  -4 -10   2 1140.88 228.331   7 
  -4  10   2 1166.02 244.322   4 
  -4  10   2 1582.03 146.217   1 
  -4 -10   3 35854.8 1402.02   2 
  -4 -10   3 37254.2 1162.86   7 
  -4  10   3 39111.3 1302.58   4 
  -4  10   4 9422.95 308.375   1 
  -4 -10   4 12188.1 796.527   2 
  -4  10   4 11775.6 650.275   4 
  -4 -10   4 11814.8 559.496   7 
  -4  10   5 22521.1 593.875   1 
  -4 -10   5 27916.1 1214.06   2 
  -4  10   5 28509.2 1015.26   4 
  -4 -10   5 26908.6 837.861   7 
  -4  10   6 15844.8 511.748   1 
  -4 -10   6 20591.3 1058.92   2 
  -4  10   6 19688.2 816.255   4 
  -4 -10   6 18194.4 599.596   7 
  -4 -10   7 40409.8 1553.82   2 
  -4  10   7 38542.7 1151.26   4 
  -4  10   8 14396.0 887.519   2 
  -4 -10   8 17638.5 1021.20   2 
  -4  10   9 418.207 205.338   2 
  -4 -10   9 453.445 243.843   2 
  -4  10  10 21566.7 959.125   3 
  -4  10  10 21568.4 1157.45   2 
  -4 -10  10 24696.4 1259.39   2 
  -4  10  11 10917.7 713.569   3 
  -4  10  11 11074.2 816.173   2 
  -4 -10  11 11564.5 873.337   2 
  -4  10  12 1793.40 336.407   3 
  -4  10  12 1849.46 413.488   2 
  -4 -10  12 1201.24 327.727   2 
  -4  10  13 20545.9 1091.76   3 
  -4  10  13 21008.7 1206.97   2 
  -4 -10  13 21985.9 1254.68   2 
  -4  10  14 8710.60 815.870   2 
  -4 -10  14 8921.00 817.457   2 
  -4  10  14 9520.36 782.143   3 
  -4 -10  15 12809.4 991.993   2 
  -4  10  15 11038.1 915.420   2 
  -4  10  16 2324.12 484.782   2 
  -4  12 -14-25.6977 236.500   1 
  -4 -12 -14-117.000 316.008   7 
  -4 -12 -13-151.856 300.686   7 
  -4  12 -13-330.660 293.774   1 
  -4  12 -13-132.101 223.826   4 
  -4 -12 -12 3127.19 559.276   7 
  -4  12 -12 2620.67 463.540   1 
  -4  12 -12 2850.39 463.603   4 
  -4 -12 -11-423.472 381.369   7 
  -4  12 -11-275.752 297.715   1 
  -4  12 -11-205.217 263.658   4 
  -4  12 -10 27089.8 1356.34   1 
  -4 -12 -10 22684.3 1427.38   7 
  -4  12 -10 28066.7 1396.42   4 
  -4 -12  -9-18.4975 298.960   7 
  -4  12  -9-0.89554 200.299   5 
  -4  12  -9-227.787 249.602   1 
  -4  12  -9 389.864 276.260   4 
  -4  12  -8 49226.2 1835.29   4 
  -4 -12  -8 44797.7 1931.15   7 
  -4  12  -8 46656.1 1546.00   5 
  -4  12  -8 47651.0 1748.09   1 
  -4  12  -7 20693.2 970.924   5 
  -4  12  -7 20186.2 1045.35   1 
  -4  12  -7 20921.4 1137.30   4 
  -4 -12  -7 19799.2 1216.65   7 
  -4  12  -6 8482.14 604.308   5 
  -4 -12  -6 7697.95 757.563   7 
  -4  12  -6 8632.08 635.210   1 
  -4  12  -6 8908.33 736.404   4 
  -4  12  -5 19045.6 1049.56   4 
  -4 -12  -5 17042.7 1074.28   7 
  -4  12  -5 19620.1 914.173   5 
  -4  12  -5 16901.9 857.773   1 
  -4  12  -4 10774.2 631.787   1 
  -4  12  -4 11282.5 785.697   4 
  -4 -12  -4 9723.32 779.017   7 
  -4  12  -3 24749.9 938.983   1 
  -4  12  -3 23930.7 1157.90   4 
  -4 -12  -3 21772.2 1147.05   7 
  -4  12  -2 28949.1 992.175   1 
  -4 -12  -2 28058.0 1278.36   7 
  -4  12  -2 29019.6 1272.13   4 
  -4 -12  -1 27686.5 1260.09   7 
  -4  12  -1 30337.8 964.605   1 
  -4  12  -1 30088.8 1273.52   4 
  -4  12   0 59368.8 1431.90   1 
  -4 -12   0 58200.9 1856.46   7 
  -4  12   0 61787.7 1911.66   4 
  -4  12   1 13901.4 528.922   1 
  -4 -12   1 13403.9 781.759   7 
  -4  12   1 13517.2 818.423   4 
  -4 -12   2 44607.1 1455.75   7 
  -4  12   2 48588.2 1602.27   4 
  -4  12   2 42899.4 1023.99   1 
  -4 -12   3 10012.4 607.908   7 
  -4  12   3 10327.2 687.673   4 
  -4 -12   4 35626.5 1186.72   7 
  -4  12   4 36943.4 1343.43   4 
  -4 -12   5 53.1527 140.055   7 
  -4  12   5 134.872 163.256   4 
  -4 -12   6 13656.1 920.878   2 
  -4  12   6 14452.8 760.782   4 
  -4 -12   6 15033.0 617.737   7 
  -4 -12   7 3998.99 522.203   2 
  -4  12   7 3422.83 365.553   4 
  -4 -12   8 2616.07 448.429   2 
  -4  12   8 2325.84 282.553   4 
  -4  12   9 7590.18 734.011   2 
  -4 -12   9 8561.49 762.552   2 
  -4  12  10 13264.9 936.740   2 
  -4 -12  10 14716.4 1016.47   2 
  -4 -12  11 6319.50 707.920   2 
  -4  12  11 5691.55 644.511   2 
  -4  12  11 5601.53 518.401   3 
  -4  12  12 25935.6 1390.21   2 
  -4 -12  12 27322.4 1447.64   2 
  -4  12  13 420.540 298.845   2 
  -4 -12  13 243.774 269.914   2 
  -4  12  14 8066.08 811.694   2 
  -4 -12  14 8199.91 822.476   2 
  -4  12  15 844.174 293.118   2 
  -4 -12  15 763.402 292.787   2 
  -4  12  16 221.603 255.672   2 
  -4  14 -14 9690.35 900.970   4 
  -4  14 -13-155.435 253.414   1 
  -4  14 -13-191.147 238.615   4 
  -4 -14 -12 4781.07 719.051   7 
  -4  14 -12 5115.26 649.016   1 
  -4  14 -12 4928.65 636.437   4 
  -4 -14 -11 119.068 292.977   7 
  -4  14 -11-250.135 293.316   1 
  -4  14 -11-211.456 260.223   4 
  -4  14 -10 12869.3 948.677   1 
  -4 -14 -10 11824.4 1056.56   7 
  -4  14 -10 13487.3 1004.01   4 
  -4 -14  -9 1086.65 422.710   7 
  -4  14  -9 989.615 338.556   4 
  -4  14  -9 169.686 215.457   1 
  -4 -14  -8 61898.8 2462.19   7 
  -4  14  -8 68640.6 2360.76   4 
  -4  14  -8 68191.9 2207.33   1 
  -4 -14  -7 942.576 451.013   7 
  -4  14  -7-15.7978 190.311   5 
  -4  14  -7 718.832 362.551   4 
  -4  14  -7 362.586 247.018   1 
  -4 -14  -6 39897.8 1842.18   7 
  -4  14  -6 44022.6 1524.25   5 
  -4  14  -6 43033.8 1563.94   1 
  -4  14  -6 44123.2 1790.31   4 
  -4 -14  -5 4610.59 621.342   7 
  -4  14  -5 4899.81 480.191   5 
  -4  14  -5 4031.48 408.017   1 
  -4  14  -5 4950.30 579.246   4 
  -4 -14  -4 57.4676 269.160   7 
  -4  14  -4 60.9232 200.075   1 
  -4  14  -4 15.5015 240.530   4 
  -4  14  -3 428.000 144.558   1 
  -4  14  -3 308.460 232.136   4 
  -4  14  -2 3427.12 343.164   1 
  -4 -14  -2 2868.96 454.305   7 
  -4  14  -2 2561.96 401.004   4 
  -4  14  -1 4577.05 375.486   1 
  -4 -14  -1 4978.59 561.350   7 
  -4  14  -1 4292.72 511.253   4 
  -4 -14   0-171.850 249.048   7 
  -4  14   0 207.694 139.796   1 
  -4  14   0-17.8100 210.098   4 
  -4  14   1 3015.74 271.907   1 
  -4 -14   1 2728.63 392.973   7 
  -4  14   1 2418.05 379.186   4 
  -4 -14   2 7054.12 590.503   7 
  -4  14   2 6745.89 633.548   4 
  -4  14   2 6732.34 361.122   1 
  -4 -14   3 1026.34 260.816   7 
  -4  14   3 1443.46 309.492   4 
  -4 -14   4 21674.0 971.420   7 
  -4  14   4 22881.0 1099.29   4 
  -4 -14   5 922.274 203.956   7 
  -4  14   5 1002.82 269.362   4 
  -4  14   6 47472.2 1609.03   4 
  -4  14   7 4788.62 474.356   4 
  -4  14   8 74986.5 2062.54   4 
  -4  14   9 3105.07 531.278   2 
  -4  14  10 18368.3 1192.41   2 
  -4 -14  10 19419.7 1238.31   2 
  -4  14  11-304.895 289.439   2 
  -4 -14  11-143.960 269.199   2 
  -4  14  12 3056.47 493.654   2 
  -4 -14  12 3577.00 551.184   2 
  -4  14  13 3564.15 555.761   2 
  -4 -14  13 3706.14 572.377   2 
  -4  14  14 4486.83 646.493   2 
  -4 -14  14 5194.11 684.212   2 
  -4  14  15 244.510 258.889   2 
  -4 -14  15 34.0187 239.593   2 
  -4  16 -12 6711.90 771.758   1 
  -4  16 -11-57.3898 227.615   1 
  -4  16 -11 67.2928 246.532   4 
  -4 -16 -10 11784.4 1117.27   7 
  -4  16 -10 12537.0 1050.97   4 
  -4  16 -10 12422.8 953.660   1 
  -4 -16  -9 781.848 432.321   7 
  -4  16  -9 790.679 274.020   1 
  -4  16  -9 1008.49 355.120   4 
  -4  16  -8 8706.79 844.817   4 
  -4 -16  -8 8093.62 901.233   7 
  -4  16  -8 8891.61 742.884   1 
  -4  16  -7 3992.05 471.318   1 
  -4 -16  -7 4608.17 681.678   7 
  -4  16  -7 4965.04 632.981   4 
  -4 -16  -6 13734.2 1112.07   7 
  -4  16  -6 14000.8 849.134   1 
  -4  16  -6 14888.8 1056.18   4 
  -4 -16  -5 2490.65 516.457   7 
  -4  16  -5 2743.17 355.746   1 
  -4  16  -5 3201.95 506.286   4 
  -4  16  -4 8024.12 588.547   1 
  -4 -16  -4 6808.17 758.154   7 
  -4  16  -4 7331.74 725.701   4 
  -4 -16  -3 7758.16 784.764   7 
  -4  16  -3 7983.54 582.594   1 
  -4  16  -3 7530.77 715.927   4 
  -4 -16  -2 45236.1 1889.05   7 
  -4  16  -2 47380.6 1484.08   1 
  -4  16  -2 47347.8 1882.88   4 
  -4  16  -1 4826.36 584.637   4 
  -4 -16  -1 6014.44 681.706   7 
  -4  16   0 40529.2 1689.38   4 
  -4 -16   0 38222.6 1622.21   7 
  -4  16   1 5265.88 617.530   4 
  -4 -16   1 5997.04 632.789   7 
  -4 -16   2 12401.4 849.173   7 
  -4  16   2 13284.3 917.132   4 
  -4 -16   3 5271.86 536.099   7 
  -4  16   3 5474.28 596.183   4 
  -4 -16   4 4877.18 475.344   7 
  -4  16   4 5284.31 566.936   4 
  -4  16   5 115.874 176.372   4 
  -4  16   6 11581.4 796.187   4 
  -4  16   7 2770.17 400.805   4 
  -4  16  10 6367.53 752.011   2 
  -4  16  11 771.756 286.211   2 
  -4  16  12 4167.43 604.149   2 
  -4  16  13 832.541 327.794   2 
  -4  18  -8 9683.86 940.141   4 
  -4 -18  -8 8776.32 999.055   7 
  -4 -18  -7 14188.7 1224.88   7 
  -4  18  -7 15373.9 1172.56   4 
  -4 -18  -6 2719.57 577.829   7 
  -4  18  -6 3357.60 573.416   4 
  -4 -18  -5 9908.67 969.639   7 
  -4  18  -5 11157.9 965.336   4 
  -4 -18  -4 8227.57 873.194   7 
  -4  18  -4 9827.36 884.817   4 
  -4 -18  -3 9403.18 909.662   7 
  -4  18  -3 11483.5 953.101   4 
  -4 -18  -2 7587.97 796.327   7 
  -4  18  -2 9152.47 845.954   4 
  -4 -18  -1 3536.78 571.720   7 
  -4  18  -1 3625.62 557.483   4 
  -4 -18   0 6696.11 716.719   7 
  -4  18   0 6374.60 698.181   4 
  -4 -18   1 9901.37 841.854   7 
  -4  18   1 9414.81 836.591   4 
  -4 -18   2 2839.49 455.401   7 
  -4  18   2 2693.21 467.367   4 
  -4  18   3 7384.31 716.888   4 
  -4  18   4 3861.05 532.410   4 
  -4  18   5 9856.38 817.845   4 
  -4  18   6 9030.64 761.414   4 
  -4  18  10 10604.7 996.674   2 
  -4 -20  -5 4687.05 737.894   7 
  -4 -20  -4 2098.68 506.402   7 
  -4  20  -4 1391.47 380.812   4 
  -4 -20  -3 5938.36 772.799   7 
  -4  20  -3 6736.62 777.525   4 
  -4 -20  -2 6458.02 796.774   7 
  -4  20  -2 6455.19 772.053   4 
  -4 -20  -1 15664.2 1181.46   7 
  -4  20  -1 16696.3 1208.92   4 
  -4 -20   0 11595.8 991.081   7 
  -4  20   0 10234.5 948.539   4 
  -4 -20   1 4063.21 575.987   7 
  -4  20   1 3351.27 534.349   4 
  -4  20   2-784.133 392.054   4 
  -4  20   3 9.83073 282.399   4 
  -4  20   4 1343.79 366.037   4 
  -4  20   5 9138.88 830.783   4 
  -4 -22  -3 8824.29 996.511   7 
  -4 -22  -2 7867.89 920.449   7 
  -4 -22  -1 4418.74 680.757   7 
  -4  22   1 11006.9 1016.36   4 
  -4  22   2 40.8678 242.078   4 
  -4  22   3 8801.70 882.495   4 
  -4  22   4-237.167 275.151   4 
  -3  -1 -14 2343.27 344.019   7 
  -3   1 -13 7972.09 555.761   7 
  -3  -1 -13 7741.54 601.767   7 
  -3   1 -13 7401.95 723.351   1 
  -3  -1 -12 98.9999 173.383   7 
  -3   1 -12 99.3498 146.069   7 
  -3   1 -12-127.033 260.432   1 
  -3  -1 -11 21551.5 957.415   7 
  -3   1 -11 23931.5 1194.27   1 
  -3   1 -11 23061.2 910.846   7 
  -3  -1 -10 1718.05 265.941   7 
  -3   1 -10 2979.64 461.077   1 
  -3   1 -10 2313.03 229.538   4 
  -3   1 -10 2038.09 282.894   7 
  -3  -1  -9 88926.2 2191.44   7 
  -3   1  -9 97578.6 2481.77   1 
  -3   1  -9 89489.7 1912.00   4 
  -3   1  -9 90977.2 2103.62   7 
  -3   1  -8 7691.93 314.412   2 
  -3  -1  -8 9038.43 532.169   7 
  -3   1  -8 10220.2 682.990   1 
  -3   1  -8 9469.06 431.402   4 
  -3   1  -8 9846.26 517.026   7 
  -3  -1  -7 157090. 3050.34   7 
  -3   1  -7 164206. 3281.23   1 
  -3   1  -7 153317. 2800.98   4 
  -3   1  -7 158218. 2946.28   7 
  -3   1  -6 10030.2 598.500   1 
  -3   1  -6 7776.64 257.805   2 
  -3  -1  -6 10087.5 518.879   7 
  -3   1  -6 9324.83 415.918   4 
  -3   1  -6 9945.75 473.878   7 
  -3  -1  -5 135470. 2581.84   7 
  -3   1  -5 138242. 2701.19   1 
  -3   1  -5 129559. 2390.44   4 
  -3   1  -5 139333. 2491.34   7 
  -3   1  -4 44387.0 1165.73   5 
  -3   1  -4 44910.8 1206.31   1 
  -3   1  -4 41250.1 1015.96   4 
  -3   1  -4 42076.8 1059.60   7 
  -3  -1  -4 43146.1 1144.67   7 
  -3  -1  -3 29190.3 838.109   7 
  -3   1  -3 28274.7 838.232   5 
  -3   1  -3 27963.0 749.116   4 
  -3   1  -2 252023. 4395.39   5 
  -3   1  -2 239973. 4279.04   4 
  -3  -1  -2 254621. 4391.82   7 
  -3  -1  -1 766.528 146.955   7 
  -3   1  -1 876.240 117.450   6 
  -3  -1  -1 740.477 93.8901   2 
  -3  -1  -1 650.385 137.776   5 
  -3   1  -1 722.478 80.3677   2 
  -3   1  -1 1121.97 180.178   5 
  -3   1   0 43028.5 961.228   6 
  -3   1   0 44246.9 889.025   2 
  -3  -1   0 41213.0 928.525   5 
  -3  -1   0 41917.4 900.222   2 
  -3  -1   0 44518.7 991.175   7 
  -3  -1   1 122330. 2271.16   6 
  -3   1   1 134582. 2249.47   2 
  -3  -1   1 126690. 2244.48   2 
  -3  -1   2 10272.5 396.507   6 
  -3   1   2 10925.2 410.581   2 
  -3  -1   2 11559.8 426.240   2 
  -3   1   3 75938.7 1577.16   2 
  -3  -1   3 78464.5 1582.83   2 
  -3   1   4 444.717 148.427   3 
  -3   1   4 135.815 130.137   2 
  -3  -1   4 657.360 188.075   2 
  -3   1   5 306576. 5363.52   2 
  -3  -1   5 319144. 5386.31   2 
  -3   1   6 29942.0 951.735   3 
  -3  -1   6 30379.2 985.528   3 
  -3   1   6 32417.5 988.781   2 
  -3  -1   6 33163.3 1004.36   2 
  -3   1   7 1866.24 261.949   3 
  -3  -1   7 2134.46 332.526   3 
  -3  -1   7 2431.67 287.110   2 
  -3   1   7 2029.83 247.625   2 
  -3   1   8 73399.3 1857.67   3 
  -3   1   8 69320.5 1804.49   2 
  -3  -1   8 72513.4 1830.35   2 
  -3  -1   8 72843.1 1880.08   3 
  -3  -1   9 20421.1 947.434   3 
  -3   1   9 18749.0 886.745   3 
  -3   1   9 21603.7 884.303   2 
  -3  -1   9 21524.6 880.164   2 
  -3  -1  10 10843.7 717.081   3 
  -3   1  10 10491.3 687.010   3 
  -3   1  10 10726.8 643.885   2 
  -3  -1  10 10023.4 611.319   2 
  -3  -1  11 63672.6 1976.62   3 
  -3   1  11 63296.3 1976.87   3 
  -3   1  11 62037.8 1803.87   2 
  -3  -1  11 62991.7 1809.83   2 
  -3  -1  12 11012.5 842.310   3 
  -3   1  12 9669.56 740.883   3 
  -3   1  12 8929.81 629.757   2 
  -3  -1  12 9715.92 652.363   2 
  -3   1  13 32160.2 1299.33   2 
  -3  -1  13 36163.2 1525.02   3 
  -3   1  13 35442.3 1521.82   3 
  -3  -1  13 33461.1 1311.11   2 
  -3   1  14 128.918 186.282   2 
  -3   1  14 341.929 274.239   3 
  -3  -1  14-151.112 187.284   2 
  -3  -1  15 1768.59 462.809   3 
  -3   1  15 1068.68 222.220   2 
  -3   1  15 1238.74 336.377   3 
  -3  -1  15 1156.28 268.535   2 
  -3   1  16 2256.85 384.697   2 
  -3  -1  16 2017.11 361.545   2 
  -3   1  16 2917.33 511.976   3 
  -3  -1  16 3065.01 545.565   3 
  -3  -1  17 11151.2 1020.96   3 
  -3   1  17 10947.9 994.415   3 
  -3  -1  18 2596.99 591.101   3 
  -3   1  18 2525.53 554.222   3 
  -3   3 -16-934.884 429.672   1 
  -3  -3 -15 1220.95 299.484   7 
  -3   3 -15 904.346 332.433   1 
  -3   3 -14 9001.12 844.208   1 
  -3  -3 -14 8893.28 710.762   7 
  -3  -3 -13 3764.69 465.420   7 
  -3   3 -13 3460.51 523.906   1 
  -3   3 -12 9051.67 760.055   1 
  -3   3 -12 9891.79 547.340   4 
  -3  -3 -12 7955.26 632.058   7 
  -3  -3 -11 13212.0 784.577   7 
  -3   3 -11 13786.0 648.895   4 
  -3   3 -11 14112.8 909.922   1 
  -3  -3 -10 3934.44 434.268   7 
  -3   3 -10 3254.31 245.897   2 
  -3   3 -10 3883.15 333.397   4 
  -3   3 -10 3615.05 470.330   1 
  -3  -3  -9 27392.5 1081.75   7 
  -3   3  -9 23487.4 722.310   2 
  -3   3  -9 28979.4 1185.47   1 
  -3   3  -9 27006.8 917.826   4 
  -3  -3  -8 1878.61 307.160   7 
  -3   3  -8 1354.91 305.827   1 
  -3   3  -8 1030.92 128.368   2 
  -3   3  -8 1188.41 203.931   4 
  -3  -3  -7 119186. 2688.32   7 
  -3   3  -7 121756. 2747.22   1 
  -3   3  -7 113705. 2222.48   2 
  -3   3  -7 121006. 2503.60   4 
  -3   3  -6 96333.3 2219.29   1 
  -3  -3  -6 90162.0 2168.60   7 
  -3   3  -6 89284.7 1767.75   2 
  -3   3  -6 94002.5 2034.36   4 
  -3   3  -5 10308.6 532.220   5 
  -3   3  -5 10483.6 566.564   1 
  -3   3  -5 10886.7 517.457   4 
  -3  -3  -5 10006.0 550.295   7 
  -3   3  -5 10940.2 377.113   2 
  -3  -3  -4 51879.1 1431.94   7 
  -3   3  -4 55162.5 1386.68   5 
  -3   3  -4 57283.8 1424.78   1 
  -3   3  -4 57225.3 1381.50   4 
  -3   3  -4 57601.8 1183.35   2 
  -3  -3  -3 537.813 170.459   7 
  -3   3  -3 741.148 167.123   1 
  -3   3  -3 648.177 150.966   5 
  -3   3  -3 913.467 122.752   2 
  -3   3  -3 737.258 161.503   4 
  -3  -3  -2 1450.01 208.689   7 
  -3   3  -2 1657.67 142.760   6 
  -3   3  -2 1522.37 176.218   1 
  -3   3  -2 2609.60 247.506   5 
  -3   3  -2 1479.50 198.188   4 
  -3   3  -2 1798.23 179.973   3 
  -3   3  -1 405799. 6355.68   1 
  -3   3  -1 399387. 6525.17   4 
  -3  -3   0 16438.7 570.917   7 
  -3  -3   0 15980.3 564.557   2 
  -3   3   0 18645.5 592.275   4 
  -3   3   0 17869.9 410.650   3 
  -3  -3   1 52633.3 1234.18   2 
  -3   3   1 56969.4 1226.86   4 
  -3  -3   1 50799.9 1165.03   7 
  -3  -3   2 17571.0 617.834   2 
  -3   3   2 17419.4 545.368   4 
  -3  -3   2 17463.4 509.667   7 
  -3   3   3 168.047 76.9663   3 
  -3  -3   3 78.3548 146.760   2 
  -3  -3   3-0.81433 89.8951   6 
  -3   3   3 26.1831 141.854   2 
  -3  -3   4 107136. 2073.72   6 
  -3   3   4 103375. 1995.13   3 
  -3   3   4 112645. 2245.58   2 
  -3   3   4 103316. 1965.05   1 
  -3   3   5 106924. 2145.29   3 
  -3  -3   5 106883. 2124.56   6 
  -3   3   5 115266. 2351.13   2 
  -3   3   5 105926. 2108.11   1 
  -3   3   6 14232.2 547.511   1 
  -3  -3   6 13896.5 509.503   6 
  -3   3   6 14047.9 651.806   2 
  -3   3   6 13775.9 568.424   3 
  -3  -3   6 16155.3 673.588   2 
  -3   3   7 130950. 2688.73   1 
  -3   3   7 130163. 2739.61   3 
  -3  -3   7 127297. 2547.89   6 
  -3   3   7 137772. 2841.73   2 
  -3  -3   7 141612. 2859.28   2 
  -3   3   8 3565.36 334.440   3 
  -3   3   8 3903.36 352.530   2 
  -3  -3   8 4127.84 285.921   6 
  -3  -3   8 5059.69 413.134   2 
  -3  -3   9-198.673 177.297   2 
  -3  -3   9 17.8663 90.6581   6 
  -3   3   9-469.704 278.974   3 
  -3   3   9-80.7963 186.913   2 
  -3  -3  10 26172.8 849.916   6 
  -3   3  10 27186.2 1076.61   2 
  -3   3  10 25603.4 1066.94   3 
  -3  -3  10 27707.5 1065.94   2 
  -3   3  11 12932.6 793.267   3 
  -3   3  11 14184.7 764.806   2 
  -3  -3  11 13803.4 757.650   2 
  -3  -3  12 34653.3 1481.60   3 
  -3   3  12 30654.6 1229.18   2 
  -3   3  12 32711.7 1362.73   3 
  -3  -3  12 31130.1 1233.21   2 
  -3   3  13 29276.5 1356.32   3 
  -3  -3  13 28011.5 1207.32   2 
  -3   3  13 30344.2 1255.90   2 
  -3  -3  14 5113.46 514.480   2 
  -3   3  14 5053.03 594.532   3 
  -3   3  14 5042.23 526.349   2 
  -3   3  15 21521.4 1253.13   3 
  -3  -3  15 19076.9 1038.86   2 
  -3   3  15 20311.7 1077.68   2 
  -3  -3  16 1978.25 358.420   2 
  -3   3  16 2535.39 498.135   3 
  -3   3  16 1995.66 372.326   2 
  -3   3  17 3709.16 603.287   3 
  -3   3  18 6435.48 797.362   3 
  -3  -5 -16 5581.86 637.589   7 
  -3   5 -16 6123.53 762.425   1 
  -3  -5 -15-433.407 330.239   7 
  -3   5 -15 58.3802 239.644   1 
  -3  -5 -14 13083.3 908.346   7 
  -3   5 -14 14451.6 1044.86   1 
  -3  -5 -13 1758.77 363.804   7 
  -3   5 -13 1885.38 417.842   1 
  -3  -5 -12 10917.2 790.533   7 
  -3   5 -12 11902.5 873.553   1 
  -3   5 -12 12373.2 695.034   4 
  -3  -5 -11-255.083 266.073   7 
  -3   5 -11-302.780 270.667   1 
  -3   5 -11-75.9907 168.620   4 
  -3  -5 -10-114.245 202.706   7 
  -3   5 -10-108.684 234.821   1 
  -3   5 -10 48.8024 147.613   4 
  -3   5  -9 42808.9 1326.84   4 
  -3   5  -9 41423.4 1490.36   1 
  -3  -5  -9 39679.9 1466.38   7 
  -3   5  -9 36629.8 1073.89   2 
  -3  -5  -8 24640.4 1073.88   7 
  -3   5  -8 23615.8 1067.52   1 
  -3   5  -8 26017.4 992.550   4 
  -3   5  -8 23834.8 788.910   2 
  -3   5  -7 51090.4 1561.67   1 
  -3  -5  -7 47071.0 1559.37   7 
  -3   5  -7 50914.2 1474.87   4 
  -3   5  -7 51646.5 1281.56   2 
  -3   5  -6 100611. 2381.02   1 
  -3  -5  -6 92884.1 2426.29   7 
  -3   5  -6 101888. 2088.83   2 
  -3   5  -6 98418.9 2257.54   5 
  -3   5  -6 102870. 2323.77   4 
  -3   5  -5 1803.38 191.729   2 
  -3  -5  -5 1671.98 298.970   7 
  -3   5  -5 1366.37 212.238   5 
  -3   5  -5 1620.20 264.993   1 
  -3   5  -5 1627.31 253.023   4 
  -3  -5  -4 197245. 3993.46   7 
  -3   5  -4 196846. 3398.99   6 
  -3   5  -4 198184. 3808.03   5 
  -3   5  -4 202968. 3901.48   4 
  -3   5  -4 202260. 3851.35   1 
  -3   5  -3 44328.3 1156.81   3 
  -3   5  -3 45019.2 1257.37   4 
  -3   5  -3 42501.8 933.373   6 
  -3  -5  -3 41479.2 1274.08   7 
  -3   5  -3 44431.4 1177.64   5 
  -3   5  -3 47408.2 1156.85   2 
  -3   5  -3 43855.5 1158.81   1 
  -3   5  -2 59308.7 1347.83   3 
  -3   5  -2 58824.9 1332.53   1 
  -3   5  -2 61436.6 1511.94   4 
  -3  -5  -2 57837.9 1507.84   7 
  -3  -5  -1 86581.6 1996.99   7 
  -3   5  -1 90932.1 1786.83   3 
  -3   5  -1 92041.2 1775.93   1 
  -3   5  -1 95261.1 2045.79   4 
  -3  -5   0 37686.0 1056.50   7 
  -3   5   0 40673.9 839.056   1 
  -3   5   0 39130.7 856.580   3 
  -3  -5   0 35006.1 1086.89   2 
  -3   5   0 42142.3 1118.47   4 
  -3   5   1 7878.04 219.243   1 
  -3  -5   1 8303.59 401.323   7 
  -3  -5   1 7438.66 466.691   2 
  -3   5   1 8325.44 435.725   4 
  -3  -5   2 91435.9 1839.48   7 
  -3  -5   2 91095.2 2095.99   2 
  -3   5   2 92529.5 1940.07   4 
  -3  -5   3 1509.39 261.325   2 
  -3   5   3 1558.40 193.281   4 
  -3  -5   3 1605.37 158.011   7 
  -3   5   4 53410.3 1081.91   1 
  -3  -5   4 58987.0 1526.82   2 
  -3   5   4 55587.2 1257.16   4 
  -3  -5   5 21404.2 844.434   2 
  -3   5   5 19259.2 573.122   1 
  -3   5   5 20212.2 807.556   2 
  -3   5   6 48477.4 1177.36   1 
  -3   5   6 48403.8 1404.05   2 
  -3  -5   6 52119.7 1469.54   2 
  -3  -5   7 62515.9 1647.46   2 
  -3   5   7 56436.6 1366.85   1 
  -3   5   7 52518.8 1391.26   3 
  -3   5   7 57838.4 1565.87   2 
  -3  -5   7 50540.6 1074.58   5 
  -3   5   8 72687.4 1834.93   3 
  -3   5   8 76470.5 1953.79   2 
  -3  -5   8 67950.8 1464.26   5 
  -3  -5   8 81643.9 2026.57   2 
  -3  -5   8 75186.9 1576.06   6 
  -3  -5   9 186.871 91.0711   6 
  -3  -5   9 317.951 224.584   2 
  -3  -5   9 41.8329 87.3481   5 
  -3   5   9 156.724 172.539   2 
  -3   5  10 17215.0 841.937   3 
  -3  -5  10 18651.5 883.484   2 
  -3  -5  10 17093.2 589.564   6 
  -3  -5  10 14314.0 573.692   5 
  -3   5  10 17080.3 860.791   2 
  -3   5  11 18650.2 954.098   3 
  -3   5  11 18267.0 915.666   2 
  -3  -5  11 18677.7 935.929   2 
  -3   5  12-3.59855 292.261   3 
  -3  -5  12 672.300 193.787   2 
  -3   5  12 628.237 231.487   2 
  -3   5  13 2559.25 379.810   3 
  -3   5  13 3579.54 431.655   2 
  -3  -5  13 3374.48 416.499   2 
  -3   5  14 9710.37 796.849   3 
  -3   5  14 9744.27 731.193   2 
  -3  -5  14 10303.6 754.494   2 
  -3  -5  15 3758.76 483.323   2 
  -3   5  15 3789.10 556.743   3 
  -3   5  15 4480.52 519.206   2 
  -3   5  16 10342.2 915.708   3 
  -3   5  16 10284.7 800.250   2 
  -3   5  17 544.291 311.349   3 
  -3   5  18 9426.22 953.507   3 
  -3  -7 -17 3.17098 230.933   7 
  -3  -7 -16 9700.72 876.263   7 
  -3   7 -16 10399.6 992.714   1 
  -3  -7 -15 44.1038 224.591   7 
  -3   7 -15-58.3704 310.964   1 
  -3  -7 -14 24544.9 1360.59   7 
  -3   7 -14 27318.0 1484.77   1 
  -3   7 -13 280.133 288.693   1 
  -3   7 -13 44.2132 205.560   4 
  -3  -7 -12 66997.5 2308.45   7 
  -3   7 -12 71837.9 2381.74   1 
  -3   7 -12 74723.4 2131.84   4 
  -3  -7 -11 69.7522 232.363   7 
  -3   7 -11-101.180 229.667   1 
  -3   7 -11 193.189 194.830   4 
  -3  -7 -10 22353.8 1184.75   7 
  -3   7 -10 25030.7 1202.18   1 
  -3   7 -10 25666.6 1109.66   4 
  -3  -7  -9 17.0875 233.885   7 
  -3   7  -9-87.3870 243.244   1 
  -3   7  -9 285.501 179.693   4 
  -3  -7  -8 45508.9 1669.09   7 
  -3   7  -8 48545.9 1560.80   4 
  -3   7  -8 50888.6 1665.25   1 
  -3  -7  -7 1064.08 277.428   7 
  -3   7  -7 1200.20 248.280   1 
  -3   7  -7 1805.12 265.370   5 
  -3   7  -7 1430.74 252.616   4 
  -3   7  -6-125.921 209.100   5 
  -3  -7  -6 64.8601 201.512   7 
  -3   7  -6 64.2478 162.567   4 
  -3  -7  -5 7348.75 581.888   7 
  -3   7  -5 8019.15 493.432   5 
  -3   7  -5 7601.73 493.102   1 
  -3   7  -5 8250.23 553.243   4 
  -3  -7  -4 702.749 229.051   7 
  -3   7  -4 988.720 215.941   5 
  -3   7  -4 625.310 172.772   1 
  -3   7  -4 1054.47 225.646   4 
  -3   7  -3 1351.63 210.718   1 
  -3  -7  -3 1454.29 287.384   7 
  -3   7  -3 1936.07 296.330   4 
  -3   7  -2 292841. 4984.73   3 
  -3   7  -2 286212. 4938.55   1 
  -3   7  -2 293166. 5249.87   4 
  -3   7  -1 678.863 146.760   3 
  -3  -7  -1 926.036 258.403   7 
  -3   7  -1 613.853 230.732   4 
  -3   7  -1 469.226 128.576   1 
  -3  -7   0 136705. 2873.64   7 
  -3   7   0 139272. 2537.62   1 
  -3   7   0 144215. 2943.85   4 
  -3  -7   1 11604.2 551.561   7 
  -3  -7   1 10031.5 609.504   2 
  -3   7   1 11944.9 594.371   4 
  -3  -7   2 3620.37 284.746   7 
  -3  -7   2 3207.02 366.494   2 
  -3   7   2 3377.30 320.584   4 
  -3  -7   3 1135.66 159.461   7 
  -3  -7   3 1222.72 274.778   2 
  -3   7   3 1014.69 188.772   4 
  -3   7   4 2801.77 168.492   1 
  -3  -7   4 3396.23 373.071   2 
  -3   7   4 2930.72 269.291   4 
  -3  -7   4 3417.81 231.225   7 
  -3  -7   5 27562.7 1080.53   2 
  -3   7   5 23739.5 657.301   1 
  -3   7   5 24950.7 797.160   4 
  -3   7   6 47961.0 1169.33   1 
  -3   7   6 49418.8 1206.19   4 
  -3   7   7 12.2598 113.288   1 
  -3   7   7-330.169 223.746   2 
  -3  -7   8 110239. 2674.06   2 
  -3   7   8 101700. 2589.84   2 
  -3   7   9 1118.33 236.358   3 
  -3   7   9 1658.20 315.976   2 
  -3   7  10 29097.5 1166.74   3 
  -3  -7  10 32468.7 1295.57   2 
  -3   7  10 29954.5 1238.76   2 
  -3   7  11 1302.95 291.811   3 
  -3   7  11 1042.41 284.316   2 
  -3  -7  11 1459.60 310.531   2 
  -3   7  12 4693.35 517.021   3 
  -3  -7  12 4536.04 479.689   2 
  -3   7  12 5093.95 530.234   2 
  -3   7  13-227.119 295.334   3 
  -3  -7  13-412.684 299.348   2 
  -3   7  13-242.370 247.570   2 
  -3  -7  14 9175.53 730.784   2 
  -3   7  14 9143.38 785.487   3 
  -3   7  14 9176.77 745.372   2 
  -3   7  15-534.612 331.390   3 
  -3  -7  15-298.000 255.633   2 
  -3   7  15 128.197 222.353   2 
  -3   7  16 16917.5 1149.30   3 
  -3   7  16 16176.5 1030.40   2 
  -3   7  17 496.279 280.834   3 
  -3   7  18 13469.0 1124.01   3 
  -3  -9 -16 3173.21 555.615   7 
  -3  -9 -15-588.010 358.045   7 
  -3   9 -15 159.216 267.111   1 
  -3  -9 -14 6892.74 769.358   7 
  -3   9 -14 7837.47 810.894   1 
  -3   9 -13-268.081 319.300   1 
  -3  -9 -13-104.848 290.015   7 
  -3   9 -13 101.395 184.660   4 
  -3  -9 -12 3077.83 492.962   7 
  -3   9 -12 4388.65 506.891   4 
  -3   9 -12 2817.51 436.531   1 
  -3  -9 -11-10.6718 251.462   7 
  -3   9 -11-449.670 301.834   1 
  -3   9 -11 119.448 190.187   4 
  -3   9 -10 8933.83 731.535   1 
  -3  -9 -10 7394.58 721.405   7 
  -3   9 -10 8102.78 660.859   4 
  -3  -9  -9 1303.10 342.800   7 
  -3   9  -9 2076.35 370.109   1 
  -3   9  -9 1989.69 326.558   4 
  -3  -9  -8 10464.8 813.726   7 
  -3   9  -8 11553.2 643.343   5 
  -3   9  -8 11950.6 773.773   4 
  -3   9  -8 11358.8 751.426   1 
  -3   9  -7 20286.1 862.618   5 
  -3  -9  -7 19786.8 1066.35   7 
  -3   9  -7 20084.7 974.316   1 
  -3   9  -7 21387.3 1020.34   4 
  -3  -9  -6 87681.6 2546.03   7 
  -3   9  -6 96455.3 2261.69   5 
  -3   9  -6 94091.1 2389.72   1 
  -3   9  -6 97314.2 2500.30   4 
  -3   9  -5 21121.7 855.396   5 
  -3   9  -5 20613.3 891.051   1 
  -3   9  -5 21231.5 979.964   4 
  -3  -9  -5 20042.6 1030.86   7 
  -3   9  -4 95995.4 2407.85   4 
  -3   9  -4 95791.9 2209.40   1 
  -3  -9  -3 6053.83 527.470   7 
  -3   9  -3 6888.51 434.206   1 
  -3   9  -3 7119.96 540.243   4 
  -3  -9  -2 5572.51 478.339   7 
  -3   9  -2 6254.18 391.469   1 
  -3   9  -2 6575.51 508.774   4 
  -3   9  -1 4234.42 295.736   1 
  -3  -9  -1 3887.24 387.797   7 
  -3   9  -1 4090.49 402.935   4 
  -3  -9   0 38630.4 1248.50   7 
  -3   9   0 41404.6 1321.55   4 
  -3   9   0 38998.9 987.795   1 
  -3  -9   1 52812.0 1482.85   7 
  -3   9   1 54334.3 1569.54   4 
  -3  -9   2 233113. 4427.91   7 
  -3   9   2 232986. 4556.89   4 
  -3  -9   3 9446.29 485.334   7 
  -3  -9   3 9229.54 660.324   2 
  -3   9   3 9206.35 566.703   4 
  -3  -9   4 19897.3 676.635   7 
  -3  -9   4 18856.1 953.263   2 
  -3   9   4 18775.3 787.068   4 
  -3   9   5 3909.87 242.019   1 
  -3  -9   5 4609.03 457.331   2 
  -3   9   5 3952.68 336.557   4 
  -3  -9   5 4373.28 277.938   7 
  -3  -9   6 23246.3 1069.07   2 
  -3   9   6 21369.5 783.143   4 
  -3   9   6 19412.1 642.698   1 
  -3  -9   7 21572.2 1040.43   2 
  -3   9   7 17944.9 662.352   1 
  -3   9   7 19088.3 699.297   4 
  -3   9   8 11114.6 715.787   2 
  -3  -9   8 15123.4 895.496   2 
  -3   9   9 8037.61 633.721   2 
  -3  -9   9 9676.83 731.373   2 
  -3   9  10 6179.73 508.040   3 
  -3   9  10 6371.45 581.268   2 
  -3  -9  10 8152.54 674.745   2 
  -3   9  11 20652.2 1021.44   3 
  -3   9  11 22363.1 1138.16   2 
  -3  -9  11 22591.6 1181.54   2 
  -3   9  12 21440.8 1096.64   3 
  -3   9  12 21207.5 1146.14   2 
  -3  -9  12 21687.1 1180.55   2 
  -3   9  13 715.081 252.784   3 
  -3   9  13 535.170 261.583   2 
  -3  -9  13 345.759 227.435   2 
  -3   9  14 7935.48 716.304   3 
  -3  -9  14 7350.00 706.036   2 
  -3   9  14 7661.55 700.919   2 
  -3   9  15 139.212 254.129   3 
  -3   9  15 97.1786 216.667   2 
  -3  -9  15 413.924 229.012   2 
  -3   9  16 11826.1 953.184   3 
  -3 -11 -15-128.595 297.059   7 
  -3  11 -14 1248.15 293.453   4 
  -3 -11 -14 1270.28 382.567   7 
  -3  11 -14 1344.69 351.574   1 
  -3 -11 -13 5260.87 713.596   7 
  -3  11 -13 5970.74 683.945   1 
  -3  11 -13 5881.05 618.279   4 
  -3 -11 -12 6577.19 757.631   7 
  -3  11 -12 6291.54 683.351   1 
  -3  11 -12 6674.28 655.274   4 
  -3  11 -11 9753.76 826.071   1 
  -3 -11 -11 8789.39 867.967   7 
  -3  11 -11 10613.6 804.013   4 
  -3 -11 -10 12385.6 994.327   7 
  -3  11 -10 13777.4 911.855   4 
  -3  11 -10 13592.7 924.657   1 
  -3  11  -9 4813.49 440.523   5 
  -3  11  -9 4865.17 527.229   4 
  -3  11  -9 4904.13 538.730   1 
  -3 -11  -9 4358.61 558.121   7 
  -3 -11  -8 1253.80 354.529   7 
  -3  11  -8 1796.82 280.237   5 
  -3  11  -8 1475.11 308.064   4 
  -3  11  -8 1531.68 315.146   1 
  -3 -11  -7 40098.8 1718.24   7 
  -3  11  -7 44790.7 1420.95   5 
  -3  11  -7 46787.6 1601.19   1 
  -3  11  -7 46098.5 1678.66   4 
  -3  11  -6 20742.5 900.904   5 
  -3  11  -6 21951.6 996.666   1 
  -3  11  -6 21365.7 1068.55   4 
  -3 -11  -6 19214.5 1117.26   7 
  -3 -11  -5 21548.3 1142.51   7 
  -3  11  -5 23051.5 982.861   1 
  -3  11  -5 23168.6 939.683   5 
  -3  11  -5 23064.6 1126.36   4 
  -3  11  -4 21961.1 919.030   1 
  -3 -11  -4 20432.4 1084.69   7 
  -3  11  -4 22597.1 1071.97   4 
  -3 -11  -3 5798.30 567.209   7 
  -3  11  -3 6198.00 446.881   1 
  -3  11  -3 6421.04 559.181   4 
  -3 -11  -2 7990.13 628.119   7 
  -3  11  -2 7934.35 472.539   1 
  -3  11  -2 8450.65 632.662   4 
  -3  11  -1 18719.7 700.620   1 
  -3 -11  -1 18129.9 908.450   7 
  -3  11  -1 18187.9 918.458   4 
  -3 -11   0 15840.9 829.750   7 
  -3  11   0 17335.6 882.942   4 
  -3  11   0 17049.5 635.873   1 
  -3  11   1 91750.6 2356.56   4 
  -3 -11   1 88389.4 2252.17   7 
  -3 -11   2 32881.5 1152.36   7 
  -3  11   2 33574.7 1239.93   4 
  -3 -11   3 17842.0 776.269   7 
  -3  11   3 17971.6 878.619   4 
  -3 -11   4 43297.4 1249.78   7 
  -3  11   4 44199.0 1419.30   4 
  -3 -11   5 14790.6 606.868   7 
  -3  11   5 14119.9 728.198   4 
  -3 -11   5 14936.1 908.067   2 
  -3 -11   6 308.727 103.259   7 
  -3  11   6 135.753 90.2046   1 
  -3 -11   6-29.7121 265.799   2 
  -3  11   6-18.2121 186.331   4 
  -3 -11   7 7548.63 668.135   2 
  -3  11   7 8036.13 496.293   4 
  -3 -11   8 2125.71 377.188   2 
  -3  11   8 2047.91 244.039   4 
  -3  11   9 4547.66 505.578   2 
  -3 -11   9 4774.30 533.622   2 
  -3  11  10 25443.6 1278.43   2 
  -3 -11  10 29171.5 1382.02   2 
  -3  11  11 18826.1 1116.46   2 
  -3 -11  11 21065.3 1181.63   2 
  -3  11  11 18219.8 979.136   3 
  -3  11  12 17232.9 1005.19   3 
  -3  11  12 18435.9 1105.04   2 
  -3 -11  12 18998.6 1159.36   2 
  -3  11  13 20319.1 1139.21   3 
  -3  11  13 20849.3 1204.89   2 
  -3 -11  13 20948.0 1230.79   2 
  -3  11  14 3668.34 511.317   3 
  -3  11  14 4039.41 573.516   2 
  -3 -11  14 3971.18 553.808   2 
  -3  11  15 2028.48 422.469   2 
  -3 -11  15 2589.54 468.035   2 
  -3  13 -14 522.394 289.679   1 
  -3  13 -14 652.548 286.058   4 
  -3  13 -13 6563.29 736.979   1 
  -3 -13 -13 6245.33 840.867   7 
  -3  13 -13 7199.02 736.666   4 
  -3 -13 -12-233.545 327.532   7 
  -3  13 -12-187.919 259.257   1 
  -3  13 -12-449.271 289.557   4 
  -3 -13 -11 5770.31 737.771   7 
  -3  13 -11 7081.85 707.732   4 
  -3  13 -11 6184.94 668.472   1 
  -3 -13 -10-523.501 411.230   7 
  -3  13 -10-24.9409 248.850   1 
  -3  13 -10 204.941 254.993   4 
  -3  13  -9 25395.9 1293.04   1 
  -3  13  -9 26027.1 1325.88   4 
  -3 -13  -9 21666.7 1383.05   7 
  -3  13  -8 1456.78 273.546   5 
  -3  13  -8 1681.69 373.265   1 
  -3 -13  -8 1344.62 400.320   7 
  -3  13  -8 1783.57 370.673   4 
  -3 -13  -7 36544.9 1728.20   7 
  -3  13  -7 42459.3 1405.48   5 
  -3  13  -7 41225.2 1548.79   1 
  -3  13  -7 43173.9 1707.47   4 
  -3 -13  -6 617.808 352.891   7 
  -3  13  -6 232.156 208.808   1 
  -3  13  -6 348.028 191.720   5 
  -3  13  -6 443.368 269.725   4 
  -3  13  -5 50498.1 1622.53   1 
  -3 -13  -5 45375.2 1847.29   7 
  -3  13  -5 51137.8 1836.00   4 
  -3  13  -4 19390.7 897.191   1 
  -3 -13  -4 18433.0 1086.05   7 
  -3  13  -4 19069.4 1066.86   4 
  -3  13  -3 2429.94 320.531   1 
  -3 -13  -3 2145.38 419.672   7 
  -3  13  -3 2274.82 380.131   4 
  -3 -13  -2 7014.50 635.871   7 
  -3  13  -2 8159.28 512.107   1 
  -3  13  -2 7693.30 637.362   4 
  -3  13  -1 435.142 181.641   1 
  -3  13  -1 20.0526 204.027   4 
  -3 -13  -1 237.954 208.276   7 
  -3 -13   0 31165.9 1285.69   7 
  -3  13   0 32056.3 1329.80   4 
  -3  13   0 32546.4 1003.95   1 
  -3  13   1 61280.5 1924.09   4 
  -3 -13   1 59623.5 1837.06   7 
  -3 -13   2 8558.58 611.548   7 
  -3  13   2 8220.58 639.587   4 
  -3 -13   3 63612.5 1812.21   7 
  -3  13   3 63966.1 1939.93   4 
  -3 -13   4 510.146 206.045   7 
  -3  13   4 526.111 236.108   4 
  -3 -13   5 12232.9 619.632   7 
  -3  13   5 12859.1 752.614   4 
  -3 -13   6 1072.32 170.274   7 
  -3  13   6 761.534 210.977   4 
  -3  13   7 3752.37 384.382   4 
  -3  13   8 16252.6 778.348   4 
  -3  13  10 515.198 281.394   2 
  -3 -13  10 631.782 312.573   2 
  -3  13  11 26334.9 1395.40   2 
  -3 -13  11 29373.1 1472.15   2 
  -3  13  12 2293.89 436.062   2 
  -3 -13  12 2549.14 443.500   2 
  -3  13  13 5837.11 680.580   2 
  -3 -13  13 6410.18 698.584   2 
  -3  13  14 214.880 249.671   2 
  -3 -13  14 671.128 252.794   2 
  -3  13  15 1008.37 344.789   2 
  -3  15 -13 11029.4 980.804   1 
  -3  15 -13 10395.9 944.942   4 
  -3 -15 -12-200.091 315.808   7 
  -3  15 -12-79.9098 238.368   1 
  -3  15 -12 175.178 232.827   4 
  -3 -15 -11 5618.33 771.316   7 
  -3  15 -11 6692.65 724.229   4 
  -3  15 -11 5934.27 684.783   1 
  -3 -15 -10 2578.02 542.186   7 
  -3  15 -10 3917.86 543.293   1 
  -3  15 -10 3411.18 527.321   4 
  -3 -15  -9 6876.38 816.085   7 
  -3  15  -9 7602.25 705.670   1 
  -3  15  -9 7401.78 756.792   4 
  -3 -15  -8 275.746 292.770   7 
  -3  15  -8 25.3311 197.423   1 
  -3  15  -8 406.133 285.519   4 
  -3  15  -7 42226.5 1620.98   1 
  -3  15  -7 43928.7 1836.07   4 
  -3 -15  -7 38635.7 1868.23   7 
  -3 -15  -6 6563.16 770.806   7 
  -3  15  -6 7036.96 616.292   1 
  -3  15  -6 6917.26 561.734   5 
  -3  15  -6 7451.01 742.293   4 
  -3 -15  -5 64524.7 2372.61   7 
  -3  15  -5 66774.2 2025.39   1 
  -3  15  -5 70046.6 2352.55   4 
  -3 -15  -4 7397.34 781.757   7 
  -3  15  -4 6318.01 668.691   4 
  -3  15  -4 6802.34 556.552   1 
  -3 -15  -3 19632.0 1166.44   7 
  -3  15  -3 20848.0 949.949   1 
  -3  15  -3 20533.4 1161.25   4 
  -3 -15  -2 14387.8 972.971   7 
  -3  15  -2 14554.1 961.612   4 
  -3  15  -2 15720.5 774.615   1 
  -3  15  -1 12547.2 647.650   1 
  -3 -15  -1 12672.4 871.839   7 
  -3  15  -1 12645.8 889.507   4 
  -3  15   0 3498.80 473.169   4 
  -3  15   0 3932.64 348.481   1 
  -3 -15   0 3936.19 494.487   7 
  -3 -15   1 201.031 198.893   7 
  -3  15   1-113.040 229.344   4 
  -3 -15   2 600.743 241.134   7 
  -3  15   2 803.550 253.801   4 
  -3  15   3 21327.6 1098.45   4 
  -3 -15   3 21499.5 1023.38   7 
  -3  15   4-319.186 278.762   4 
  -3 -15   4 170.317 163.500   7 
  -3  15   5 21573.0 1069.42   4 
  -3  15   6-154.033 220.657   4 
  -3  15   7 12057.3 745.268   4 
  -3  15  10 2534.70 481.877   2 
  -3  15  11 9739.25 866.938   2 
  -3  15  12 211.680 231.273   2 
  -3  15  13 3621.77 559.696   2 
  -3  15  14 213.640 261.919   2 
  -3  15  15 4316.60 623.219   2 
  -3  17 -11 1020.92 310.731   1 
  -3 -17 -10 158.569 310.056   7 
  -3  17 -10-60.5917 280.618   1 
  -3  17 -10 238.892 235.378   4 
  -3  17  -9 9444.39 809.688   1 
  -3 -17  -9 8278.16 953.702   7 
  -3  17  -9 9265.10 877.319   4 
  -3 -17  -8 3443.36 617.022   7 
  -3  17  -8 3811.62 506.862   1 
  -3  17  -8 3677.07 574.495   4 
  -3 -17  -7 13623.0 1139.41   7 
  -3  17  -7 13902.3 920.090   1 
  -3  17  -7 14798.9 1090.55   4 
  -3 -17  -6 13103.4 1114.56   7 
  -3  17  -6 12916.7 848.902   1 
  -3  17  -6 13730.7 1035.20   4 
  -3 -17  -5 13124.2 1071.31   7 
  -3  17  -5 14282.5 867.958   1 
  -3  17  -5 14145.4 1044.07   4 
  -3  17  -4 8504.16 650.944   1 
  -3 -17  -4 8435.47 839.124   7 
  -3  17  -4 8183.38 782.558   4 
  -3 -17  -3 14172.5 1041.58   7 
  -3  17  -3 16004.0 845.814   1 
  -3  17  -3 14784.1 1035.45   4 
  -3  17  -2-37.8846 272.897   4 
  -3 -17  -2-228.214 315.744   7 
  -3 -17  -1 9662.29 825.986   7 
  -3  17  -1 10939.3 878.273   4 
  -3  17   0 11168.9 863.070   4 
  -3 -17   0 11019.4 858.126   7 
  -3 -17   1 8414.61 747.156   7 
  -3  17   1 9158.37 785.408   4 
  -3 -17   2 1566.60 358.414   7 
  -3  17   2 827.394 291.518   4 
  -3 -17   3 11373.9 794.543   7 
  -3  17   3 10815.0 826.259   4 
  -3  17   4 7059.64 662.351   4 
  -3  17   5 5214.33 566.567   4 
  -3  17   6 10746.3 795.231   4 
  -3  17  11 2287.65 476.473   2 
  -3  17  12 6480.89 776.772   2 
  -3 -19  -7 9276.36 1024.10   7 
  -3  19  -7 9724.19 931.105   4 
  -3 -19  -6 14742.5 1230.50   7 
  -3  19  -6 15291.6 1168.12   4 
  -3  19  -5 1207.65 352.274   4 
  -3 -19  -5 802.851 399.221   7 
  -3 -19  -4 15017.5 1187.79   7 
  -3  19  -4 17569.8 1215.74   4 
  -3 -19  -3 11135.1 1004.11   7 
  -3  19  -3 11337.5 964.300   4 
  -3 -19  -2 13448.6 1071.98   7 
  -3  19  -2 14395.3 1084.13   4 
  -3 -19  -1 3086.26 551.648   7 
  -3  19  -1 3008.25 523.621   4 
  -3 -19   0 9800.59 867.648   7 
  -3  19   0 9124.27 837.772   4 
  -3 -19   1 4426.58 594.483   7 
  -3  19   1 3542.71 550.315   4 
  -3 -19   2 5751.43 623.863   7 
  -3  19   2 4851.42 606.587   4 
  -3  19   3 4942.53 617.633   4 
  -3  19   4 9240.47 818.809   4 
  -3  19   5 2817.68 462.074   4 
  -3 -21  -5-311.699 389.060   7 
  -3 -21  -4 727.785 363.141   7 
  -3 -21  -3-80.6844 278.926   7 
  -3  21  -3-493.295 317.798   4 
  -3 -21  -2 13287.0 1126.65   7 
  -3  21  -2 13575.2 1097.90   4 
  -3 -21  -1 3422.29 622.406   7 
  -3  21  -1 2747.52 517.688   4 
  -3 -21   0 20026.8 1317.64   7 
  -3  21   0 18549.5 1288.73   4 
  -3  21   1-370.157 321.919   4 
  -3  21   2 6159.22 727.606   4 
  -3  21   3 3768.54 568.268   4 
  -3  21   4 69.0908 202.691   4 
  -2   0 -14 7181.71 536.948   7 
  -2   0 -13-318.623 323.711   1 
  -2   0 -13 68.2078 140.719   7 
  -2   0 -12 20222.9 1101.08   1 
  -2   0 -12 19588.2 866.251   7 
  -2   0 -11 56.2195 154.137   7 
  -2   0 -11 92.2734 221.341   1 
  -2   0 -10 36115.2 1163.92   7 
  -2   0 -10 38157.6 1425.16   1 
  -2   0  -9-157.153 168.760   7 
  -2   0  -9 86.7416 82.8345   4 
  -2   0  -9 163.074 210.847   1 
  -2   0  -8 20363.3 766.401   7 
  -2   0  -8 18915.9 914.685   1 
  -2   0  -8 20977.0 591.734   4 
  -2   0  -7-192.852 150.122   7 
  -2   0  -7 69.3525 180.572   1 
  -2   0  -7 31.4484 63.9959   2 
  -2   0  -7 83.7731 83.7803   4 
  -2   0  -6 18422.7 646.525   7 
  -2   0  -6 15602.5 463.626   2 
  -2   0  -6 18258.7 773.151   1 
  -2   0  -6 17996.3 510.279   4 
  -2   0  -5-18.7173 110.174   7 
  -2   0  -5 299.326 84.1101   2 
  -2   0  -5 673.459 279.129   1 
  -2   0  -5 558.267 126.362   4 
  -2   0  -4 964767. 14667.6   7 
  -2   0  -4 940377. 14816.6   1 
  -2   0  -3 282.106 115.987   7 
  -2   0  -3 361.463 174.811   1 
  -2   0  -3 263.800 94.3807   4 
  -2   0  -2 62775.8 1311.87   5 
  -2   0  -2 63560.9 1289.29   7 
  -2   0   3 983.443 171.825   3 
  -2   0   3 387.851 126.734   2 
  -2   0   4 212663. 3821.99   3 
  -2   0   4 233399. 3864.60   2 
  -2   0   5 168.480 174.611   3 
  -2   0   5 262.709 145.939   1 
  -2   0   5 119.662 134.453   2 
  -2   0   6 7114.38 449.480   3 
  -2   0   6 8892.66 446.692   2 
  -2   0   6 8205.00 454.872   1 
  -2   0   7 134.860 181.449   3 
  -2   0   7 94.8963 131.309   2 
  -2   0   8 86793.9 2171.63   3 
  -2   0   8 90857.0 2061.94   2 
  -2   0   9 23.5615 231.348   3 
  -2   0   9 159.337 174.278   2 
  -2   0  10 157266. 3585.29   3 
  -2   0  10 161075. 3371.61   2 
  -2   0  11 120.590 171.876   2 
  -2   0  11-3.98406 272.429   3 
  -2   0  12 25319.9 1213.40   3 
  -2   0  12 23608.9 997.400   2 
  -2   0  13-30.8117 276.372   3 
  -2   0  13-90.0531 176.215   2 
  -2   0  14 2771.71 463.674   3 
  -2   0  14 2427.61 324.142   2 
  -2   0  15-510.468 399.429   3 
  -2   0  15-611.810 294.270   2 
  -2   0  16 1799.05 450.283   3 
  -2   0  17-173.176 298.269   3 
  -2   0  18 6415.96 811.059   3 
  -2   2 -16 3948.87 608.624   1 
  -2  -2 -15 66.9636 163.689   7 
  -2   2 -15-840.892 435.858   1 
  -2  -2 -14 3721.76 442.445   7 
  -2   2 -14 3278.25 491.375   1 
  -2  -2 -13 5309.74 497.501   7 
  -2   2 -13 4434.39 553.247   1 
  -2  -2 -12 12809.7 752.123   7 
  -2   2 -12 14055.2 595.572   4 
  -2   2 -12 13299.5 911.590   1 
  -2   2 -12 13083.0 626.758   7 
  -2  -2 -11 7953.79 570.161   7 
  -2   2 -11 8167.78 440.776   4 
  -2   2 -11 7549.51 659.809   1 
  -2   2 -11 7589.18 453.929   7 
  -2  -2 -10 6573.29 510.154   7 
  -2   2 -10 5828.36 346.984   2 
  -2   2 -10 6832.79 585.637   1 
  -2   2 -10 6796.61 395.241   4 
  -2   2 -10 7181.38 426.107   7 
  -2   2  -9-14.9788 118.029   7 
  -2   2  -9-124.969 218.310   1 
  -2   2  -9 28.3813 72.3523   2 
  -2  -2  -9 74.2338 154.692   7 
  -2   2  -9-298.986 149.857   4 
  -2  -2  -8 19891.7 824.239   7 
  -2   2  -8 17789.2 595.928   2 
  -2   2  -8 19189.9 889.344   1 
  -2   2  -8 19495.6 685.070   4 
  -2   2  -8 20042.2 679.405   7 
  -2   2  -7 985.718 162.854   7 
  -2  -2  -7 873.902 207.687   7 
  -2   2  -7 543.652 201.916   1 
  -2   2  -7 885.082 125.865   2 
  -2   2  -7 986.495 166.318   4 
  -2  -2  -6 130873. 2676.16   7 
  -2   2  -6 127547. 2423.49   7 
  -2   2  -6 133605. 2763.38   1 
  -2   2  -6 120165. 2317.44   2 
  -2   2  -6 127499. 2494.59   4 
  -2  -2  -5 9068.48 477.786   7 
  -2   2  -5 9049.24 505.047   1 
  -2   2  -5 8281.86 315.141   2 
  -2   2  -5 8958.01 410.839   4 
  -2   2  -5 8686.60 365.981   7 
  -2   2  -4 265504. 4789.30   1 
  -2  -2  -4 261387. 4757.90   7 
  -2   2  -4 266545. 4715.40   5 
  -2   2  -4 268915. 4657.54   4 
  -2   2  -4 273776. 4477.81   2 
  -2  -2  -3 212355. 3881.43   7 
  -2   2  -3 217142. 3636.70   2 
  -2   2  -3 215541. 3859.46   1 
  -2   2  -3 213482. 3854.16   3 
  -2   2  -3 209750. 3801.52   5 
  -2   2  -3 217969. 3813.50   4 
  -2   2  -2 182990. 3276.42   1 
  -2   2  -2 184743. 3102.38   6 
  -2   2  -2 185969. 3288.74   5 
  -2  -2  -2 184293. 3336.11   7 
  -2   2  -2 184049. 3289.75   4 
  -2   2  -1 713.344 99.1819   1 
  -2   2  -1 604.821 79.1346   6 
  -2  -2  -1 343.138 107.348   7 
  -2   2  -1 550.171 95.3051   3 
  -2   2  -1 668.283 119.182   4 
  -2   2   0 1228.42 82.8603   1 
  -2  -2   0 871.957 118.136   7 
  -2  -2   0 955.669 119.757   2 
  -2   2   1 9920.97 336.585   4 
  -2  -2   1 10103.5 375.238   2 
  -2  -2   2 96507.8 1640.57   2 
  -2   2   2 93879.9 1614.49   2 
  -2  -2   2 89099.6 1533.18   6 
  -2   2   3 126331. 2373.33   3 
  -2  -2   3 129342. 2396.16   6 
  -2   2   3 123600. 2347.39   1 
  -2   2   4 249382. 4314.72   1 
  -2   2   4 238161. 4327.15   3 
  -2   2   4 243859. 4416.78   2 
  -2  -2   4 243521. 4274.04   6 
  -2   2   5 5973.60 349.145   3 
  -2   2   5 5495.81 313.317   1 
  -2  -2   5 6448.15 444.715   3 
  -2   2   5 5796.58 355.792   2 
  -2  -2   5 6535.75 384.941   2 
  -2   2   6 1769.98 234.474   3 
  -2  -2   6 2468.66 318.615   3 
  -2   2   6 2002.18 232.915   2 
  -2   2   6 2035.85 225.617   1 
  -2  -2   6 2031.24 236.362   2 
  -2   2   7 3744.00 342.816   3 
  -2  -2   7 3712.30 403.338   3 
  -2   2   7 3523.43 312.918   2 
  -2  -2   7 4135.28 333.792   2 
  -2   2   8 705.166 174.074   3 
  -2  -2   8 346.320 201.801   3 
  -2  -2   8 318.444 160.183   2 
  -2   2   8 774.151 189.937   2 
  -2   2   9 23291.5 1006.57   3 
  -2  -2   9 25561.9 1103.38   3 
  -2  -2   9 27613.7 979.082   2 
  -2   2   9 25820.8 948.741   2 
  -2   2  10 62169.6 1869.58   3 
  -2  -2  10 63557.7 1953.76   3 
  -2   2  10 62408.3 1710.96   2 
  -2  -2  10 65976.6 1765.21   2 
  -2  -2  11 37516.1 1510.16   3 
  -2   2  11 34163.7 1398.42   3 
  -2   2  11 36446.0 1266.02   2 
  -2  -2  11 38014.9 1291.02   2 
  -2   2  12 58617.1 1970.12   3 
  -2  -2  12 65168.2 2090.64   3 
  -2   2  12 59204.0 1775.41   2 
  -2  -2  12 58640.8 1748.41   2 
  -2   2  13 1976.97 413.328   3 
  -2   2  13 2324.36 359.129   2 
  -2  -2  13 2424.99 349.851   2 
  -2  -2  14 21879.6 1245.55   3 
  -2   2  14 19219.4 1153.50   3 
  -2   2  14 18210.9 946.198   2 
  -2  -2  14 17126.7 900.369   2 
  -2   2  15 2152.01 333.681   2 
  -2   2  15 2102.34 431.482   3 
  -2  -2  15 2489.64 368.171   2 
  -2   2  16 9631.16 897.145   3 
  -2  -2  16 11948.3 1000.59   3 
  -2   2  17 38.6211 273.242   3 
  -2  -2  17 619.224 386.759   3 
  -2  -2  18 4624.27 735.012   3 
  -2   2  18 3980.48 651.485   3 
  -2   4 -17 4504.46 674.175   1 
  -2   4 -16 5127.81 695.402   1 
  -2  -4 -15 3980.69 501.340   7 
  -2   4 -15 4233.48 599.087   1 
  -2  -4 -14 3792.03 455.946   7 
  -2   4 -14 3957.12 575.072   1 
  -2  -4 -13 9511.54 716.095   7 
  -2   4 -13 10792.4 851.432   1 
  -2  -4 -12-220.909 254.201   7 
  -2   4 -12-507.716 333.324   1 
  -2   4 -12 174.325 119.300   4 
  -2  -4 -11 2748.81 371.137   7 
  -2   4 -11 2286.38 377.579   1 
  -2   4 -11 3134.11 322.253   4 
  -2  -4 -10 4741.65 469.137   7 
  -2   4 -10 3808.24 457.920   1 
  -2   4 -10 5271.04 412.879   4 
  -2  -4  -9 3081.09 371.312   7 
  -2   4  -9 3018.90 258.147   2 
  -2   4  -9 3232.04 325.617   4 
  -2   4  -9 2745.90 356.612   1 
  -2  -4  -8 373.729 183.366   7 
  -2   4  -8 449.052 203.267   1 
  -2   4  -8 433.987 155.401   4 
  -2   4  -8 428.187 108.386   2 
  -2  -4  -7 16243.1 785.792   7 
  -2   4  -7 17938.2 725.403   4 
  -2   4  -7 17229.5 617.293   2 
  -2   4  -7 17358.5 820.071   1 
  -2  -4  -6 142823. 3098.78   7 
  -2   4  -6 143220. 2976.01   4 
  -2   4  -6 149653. 3143.30   1 
  -2   4  -6 151891. 2841.40   2 
  -2   4  -5 119134. 2280.92   2 
  -2  -4  -5 113644. 2527.34   7 
  -2   4  -5 114239. 2372.46   5 
  -2   4  -5 112144. 2417.15   4 
  -2   4  -5 117656. 2517.90   1 
  -2   4  -4 121161. 2481.27   3 
  -2   4  -4 124705. 2339.46   2 
  -2   4  -4 117567. 2374.15   5 
  -2   4  -4 119616. 2468.57   1 
  -2   4  -4 121192. 2457.61   4 
  -2  -4  -3 186785. 3667.69   7 
  -2   4  -3 198956. 3601.82   3 
  -2   4  -3 178173. 3220.20   6 
  -2   4  -3 197290. 3543.45   5 
  -2   4  -3 216543. 3574.55   2 
  -2   4  -3 194001. 3581.04   1 
  -2   4  -3 203390. 3654.31   4 
  -2  -4  -2 61930.1 1502.34   7 
  -2   4  -2 65911.8 1409.13   3 
  -2   4  -2 65573.9 1392.47   1 
  -2   4  -2 66701.3 1503.90   4 
  -2   4  -1 48759.1 1063.10   3 
  -2   4  -1 49682.4 1050.98   1 
  -2   4  -1 51063.9 1202.76   4 
  -2  -4  -1 48482.9 1187.75   7 
  -2  -4   0 7454.85 365.254   7 
  -2   4   0 8565.50 271.972   1 
  -2  -4   0 7084.38 383.325   2 
  -2   4   0 8265.34 390.866   4 
  -2  -4   1 103094. 1946.18   7 
  -2  -4   1 96497.7 2067.29   2 
  -2   4   1 104066. 2020.83   4 
  -2  -4   2 45693.0 956.347   7 
  -2  -4   2 46842.6 1195.52   2 
  -2   4   2 43431.6 1039.42   4 
  -2  -4   3 1910.03 233.581   2 
  -2   4   3 1981.56 173.411   4 
  -2  -4   3 1973.01 128.454   7 
  -2   4   3 1819.30 126.347   1 
  -2   4   4 38.4579 76.8096   4 
  -2  -4   4-104.740 175.870   2 
  -2   4   4-14.0805 88.6611   1 
  -2  -4   5 32753.5 992.624   2 
  -2   4   5 28865.6 920.280   2 
  -2  -4   5 28266.4 627.690   5 
  -2   4   5 29056.3 789.445   1 
  -2   4   6-19.6156 102.436   1 
  -2  -4   6 133.403 63.5044   6 
  -2  -4   6 241.785 158.343   2 
  -2  -4   6 33.2854 57.8635   5 
  -2   4   6-75.5751 140.371   2 
  -2   4   7 31704.5 1033.67   3 
  -2  -4   7 38341.5 1139.90   2 
  -2  -4   7 33728.7 822.433   6 
  -2   4   7 35388.7 1042.26   1 
  -2   4   7 33983.7 1089.37   2 
  -2  -4   7 32494.5 836.065   5 
  -2   4   8 80282.3 2001.61   3 
  -2  -4   8 89597.0 2042.04   2 
  -2  -4   8 80674.3 1623.34   6 
  -2  -4   8 73807.5 1676.10   5 
  -2   4   8 83684.0 2006.35   2 
  -2   4   9 13111.7 731.363   3 
  -2  -4   9 16988.7 761.441   2 
  -2  -4   9 14799.2 507.180   6 
  -2  -4   9 12988.3 558.892   5 
  -2   4   9 14431.0 714.663   2 
  -2  -4  10 18535.2 846.947   2 
  -2  -4  10 17851.1 596.024   6 
  -2   4  10 17954.9 890.961   3 
  -2   4  10 17778.5 830.164   2 
  -2  -4  11 29067.0 1115.20   2 
  -2   4  11 27541.3 1208.76   3 
  -2  -4  11 30688.0 1340.29   3 
  -2   4  11 28410.6 1132.19   2 
  -2   4  12 10742.1 776.926   3 
  -2  -4  12 13436.1 919.859   3 
  -2  -4  12 10658.8 681.472   2 
  -2   4  12 11293.6 715.065   2 
  -2   4  13 19945.1 1112.62   3 
  -2  -4  13 24673.3 1289.07   3 
  -2  -4  13 20435.6 997.128   2 
  -2   4  13 20052.0 982.176   2 
  -2   4  14 19214.0 1141.27   3 
  -2  -4  14 18189.5 976.322   2 
  -2   4  14 18651.3 984.646   2 
  -2   4  15 11793.4 946.466   3 
  -2  -4  15 11629.3 803.918   2 
  -2   4  15 11700.3 796.640   2 
  -2   4  16 10725.6 939.805   3 
  -2   4  17 1555.13 443.821   3 
  -2   4  18-129.396 306.287   3 
  -2  -6 -16 377.971 236.675   7 
  -2   6 -16 815.552 311.620   1 
  -2  -6 -15 11698.2 911.842   7 
  -2   6 -15 12095.4 1015.80   1 
  -2  -6 -14 215.446 240.304   7 
  -2   6 -14 91.7450 243.775   1 
  -2  -6 -13 23453.0 1251.92   7 
  -2   6 -13 23695.3 1326.24   1 
  -2   6 -13 27143.4 1113.66   4 
  -2  -6 -12 4476.87 525.345   7 
  -2   6 -12 5058.87 597.167   1 
  -2   6 -12 5525.87 495.667   4 
  -2  -6 -11 24736.5 1211.86   7 
  -2   6 -11 25393.3 1243.72   1 
  -2   6 -11 25928.1 1069.47   4 
  -2  -6 -10 50.0960 209.757   7 
  -2   6 -10-256.907 273.755   1 
  -2   6 -10-117.371 146.760   4 
  -2  -6  -9 9857.66 706.091   7 
  -2   6  -9 10591.3 632.212   4 
  -2   6  -9 9565.35 698.493   1 
  -2   6  -8 5631.72 463.734   4 
  -2  -6  -8 5176.28 511.047   7 
  -2   6  -8 6173.98 536.988   1 
  -2  -6  -7 8985.46 623.961   7 
  -2   6  -7 10606.5 558.240   5 
  -2   6  -7 10711.8 611.734   4 
  -2   6  -7 9617.66 607.095   1 
  -2   6  -6 1454.31 216.448   5 
  -2  -6  -6 1209.00 256.047   7 
  -2   6  -6 693.932 184.662   1 
  -2   6  -6 1267.05 232.219   4 
  -2   6  -5 61340.3 1497.39   5 
  -2   6  -5 58149.8 1598.18   1 
  -2   6  -5 61458.7 1639.85   4 
  -2  -6  -5 55878.2 1678.93   7 
  -2   6  -4 644.945 176.495   1 
  -2   6  -4 1012.03 189.091   5 
  -2  -6  -4 562.229 211.541   7 
  -2   6  -4 1087.10 180.554   2 
  -2   6  -4 930.084 228.550   4 
  -2  -6  -3 240613. 4704.17   7 
  -2   6  -3 242808. 4512.14   1 
  -2   6  -3 250163. 4550.97   3 
  -2   6  -3 254690. 4697.29   4 
  -2  -6  -2 73584.3 1832.89   7 
  -2   6  -2 75034.9 1654.26   3 
  -2   6  -2 74755.8 1620.52   1 
  -2   6  -2 80099.5 1855.40   4 
  -2   6  -1 192157. 3488.26   1 
  -2  -6  -1 192916. 3733.91   7 
  -2  -6   0 25958.3 838.598   7 
  -2   6   0 29073.3 905.351   4 
  -2  -6   1 38846.9 1023.50   7 
  -2   6   1 40170.1 1094.75   4 
  -2  -6   2 1652.36 180.858   7 
  -2  -6   2 1759.29 275.530   2 
  -2   6   2 1475.60 211.210   4 
  -2  -6   3 96151.8 1804.45   7 
  -2  -6   3 94632.0 2171.32   2 
  -2   6   3 87377.9 1933.97   4 
  -2  -6   4 482.335 85.7082   7 
  -2   6   4 373.764 92.4243   1 
  -2  -6   4 607.244 208.103   2 
  -2   6   4 421.681 127.351   4 
  -2   6   5 29125.2 781.095   4 
  -2   6   5 27046.6 773.370   1 
  -2  -6   6 9647.10 567.657   2 
  -2   6   6 8191.19 413.536   1 
  -2   6   7 30721.3 1094.11   2 
  -2   6   7 29762.8 948.959   1 
  -2   6   8 28804.2 1079.89   2 
  -2  -6   8 27512.8 753.597   5 
  -2   6   9 58301.1 1695.58   2 
  -2  -6   9 53536.8 1299.00   5 
  -2   6   9 56862.8 1673.16   3 
  -2   6  10 25654.8 1104.57   3 
  -2   6  10 25672.4 1067.51   2 
  -2  -6  10 23281.2 786.359   5 
  -2  -6  11-354.443 230.001   2 
  -2   6  11-64.9803 173.427   2 
  -2   6  11-270.993 242.719   3 
  -2   6  12 2440.82 395.613   3 
  -2  -6  12 2423.51 337.826   2 
  -2   6  12 2590.71 359.056   2 
  -2   6  13 21178.8 1149.88   3 
  -2  -6  13 20222.2 1021.93   2 
  -2   6  13 20374.7 1030.06   2 
  -2   6  14 672.607 292.816   3 
  -2  -6  14 605.060 232.967   2 
  -2   6  14 860.948 241.376   2 
  -2   6  15 8630.18 789.023   3 
  -2  -6  15 9141.26 719.408   2 
  -2   6  15 9102.28 712.457   2 
  -2   6  16 337.775 268.036   3 
  -2   6  17 7110.92 810.239   3 
  -2   6  18 206.195 303.054   3 
  -2  -8 -17 3819.03 596.334   7 
  -2  -8 -16 127.398 240.278   7 
  -2   8 -16 117.771 280.130   1 
  -2  -8 -15 9536.31 875.254   7 
  -2   8 -15 10127.3 921.475   1 
  -2  -8 -14 3529.78 537.997   7 
  -2   8 -14 3279.54 531.804   1 
  -2   8 -13 13672.9 988.756   1 
  -2  -8 -13 12977.2 976.814   7 
  -2   8 -13 15338.7 904.851   4 
  -2  -8 -12 3325.89 504.561   7 
  -2   8 -12 3589.38 446.937   4 
  -2   8 -12 3008.78 458.564   1 
  -2   8 -11 39840.4 1465.07   4 
  -2  -8 -11 34573.4 1557.70   7 
  -2   8 -11 39343.9 1623.77   1 
  -2  -8 -10 24629.5 1251.45   7 
  -2   8 -10 27841.8 1173.52   4 
  -2   8 -10 27722.6 1298.21   1 
  -2  -8  -9 19453.5 1071.87   7 
  -2   8  -9 20827.5 986.390   4 
  -2   8  -9 20213.2 1038.03   1 
  -2  -8  -8 134.615 233.006   7 
  -2   8  -8-248.698 256.059   1 
  -2   8  -8-116.320 190.702   4 
  -2  -8  -7 24886.2 1143.04   7 
  -2   8  -7 25738.5 928.546   5 
  -2   8  -7 26764.2 1095.65   1 
  -2   8  -7 28181.6 1133.84   4 
  -2  -8  -6 440.131 286.594   7 
  -2   8  -6-171.094 230.655   1 
  -2   8  -6-123.041 188.302   5 
  -2   8  -6-72.4516 172.212   4 
  -2   8  -5 88573.2 2168.77   1 
  -2  -8  -5 83847.5 2318.77   7 
  -2   8  -5 86880.7 2006.44   5 
  -2   8  -5 93497.0 2307.31   4 
  -2  -8  -4 286.530 214.287   7 
  -2   8  -4 334.201 174.864   4 
  -2   8  -4 392.744 180.075   1 
  -2   8  -3 38201.5 1130.94   1 
  -2  -8  -3 37115.6 1291.80   7 
  -2   8  -3 41085.7 1312.46   4 
  -2   8  -2 13428.8 563.944   1 
  -2  -8  -2 13843.4 705.731   7 
  -2   8  -2 14118.2 711.736   4 
  -2  -8  -1 126423. 2775.33   7 
  -2   8  -1 129930. 2830.98   4 
  -2  -8   0 17869.8 761.892   7 
  -2   8   0 18648.4 794.997   4 
  -2  -8   1 143065. 2908.19   7 
  -2   8   1 143020. 3000.91   4 
  -2  -8   2 1175.11 199.840   7 
  -2   8   2 895.793 201.447   4 
  -2  -8   3 109939. 2181.85   7 
  -2  -8   3 104141. 2524.75   2 
  -2   8   3 105499. 2318.16   4 
  -2  -8   4 6831.35 326.134   7 
  -2  -8   4 6488.19 542.806   2 
  -2   8   4 6148.99 401.769   4 
  -2   8   5 4467.32 283.613   1 
  -2  -8   5 5135.42 473.627   2 
  -2   8   5 4323.56 318.685   4 
  -2  -8   5 5069.96 238.064   7 
  -2   8   6 5168.98 329.142   1 
  -2  -8   6 6361.86 516.299   2 
  -2   8   6 5141.93 323.709   4 
  -2  -8   7 12200.1 734.183   2 
  -2   8   7 10367.2 435.519   4 
  -2   8   7 9618.12 496.619   1 
  -2   8   8 732.415 197.506   2 
  -2  -8   8 2104.08 348.080   2 
  -2   8   9 13741.7 793.000   2 
  -2  -8   9 16369.7 894.473   2 
  -2   8  10 1470.72 294.692   2 
  -2  -8  10 1684.36 316.627   2 
  -2   8  11 9780.75 717.008   3 
  -2   8  11 10428.4 728.420   2 
  -2  -8  11 11304.8 785.273   2 
  -2   8  12 12167.8 840.172   3 
  -2   8  12 12639.7 841.982   2 
  -2  -8  12 12805.7 854.555   2 
  -2   8  13 20942.7 1157.20   3 
  -2  -8  13 22356.7 1144.53   2 
  -2   8  13 20430.8 1098.27   2 
  -2   8  14 767.681 313.688   3 
  -2   8  14 673.108 257.888   2 
  -2  -8  14 691.361 233.188   2 
  -2   8  15 10173.5 881.575   3 
  -2   8  15 9007.66 749.751   2 
  -2   8  16 34.4750 274.897   3 
  -2   8  17 6662.71 777.654   3 
  -2   8  18 14.9563 303.957   3 
  -2 -10 -16 1856.78 470.753   7 
  -2 -10 -15 2145.79 471.232   7 
  -2  10 -15 2621.34 502.622   1 
  -2 -10 -14-103.857 305.471   7 
  -2  10 -14-165.209 238.627   4 
  -2  10 -14-75.9143 287.184   1 
  -2 -10 -13 4466.28 630.581   7 
  -2  10 -13 4075.22 584.061   1 
  -2  10 -13 4905.24 540.148   4 
  -2 -10 -12 1891.73 428.732   7 
  -2  10 -12 1481.76 324.835   1 
  -2  10 -12 2182.29 367.986   4 
  -2  10 -11 9230.08 716.098   4 
  -2 -10 -11 8508.80 789.089   7 
  -2  10 -11 9091.76 781.136   1 
  -2  10 -10 3588.10 467.382   1 
  -2 -10 -10 3457.57 517.954   7 
  -2  10 -10 4137.53 479.786   4 
  -2 -10  -9 6050.22 637.151   7 
  -2  10  -9 6138.88 591.648   1 
  -2  10  -9 6516.14 589.985   4 
  -2 -10  -8 646.957 269.343   7 
  -2  10  -8 718.433 185.880   5 
  -2  10  -8 575.904 232.564   1 
  -2  10  -8 566.202 204.639   4 
  -2 -10  -7 14478.0 935.858   7 
  -2  10  -7 15709.0 721.867   5 
  -2  10  -7 15927.5 863.854   1 
  -2  10  -7 16392.5 899.401   4 
  -2 -10  -6 35706.5 1508.13   7 
  -2  10  -6 40890.4 1411.35   1 
  -2  10  -6 40336.8 1229.74   5 
  -2  10  -6 41764.6 1492.35   4 
  -2 -10  -5 29168.8 1298.99   7 
  -2  10  -5 31473.0 1151.41   1 
  -2  10  -5 31113.5 1040.64   5 
  -2  10  -5 32512.5 1284.46   4 
  -2 -10  -4 24209.3 1136.25   7 
  -2  10  -4 27593.4 1138.31   4 
  -2  10  -4 25021.6 967.014   1 
  -2 -10  -3 24313.0 1104.78   7 
  -2  10  -3 27688.0 1131.17   4 
  -2  10  -3 25489.0 923.300   1 
  -2 -10  -2 13221.2 766.582   7 
  -2  10  -2 14474.9 789.134   4 
  -2  10  -2 14528.4 633.955   1 
  -2 -10  -1 79383.7 2135.02   7 
  -2  10  -1 86003.3 2212.32   4 
  -2 -10   0 24508.4 981.452   7 
  -2  10   0 25448.8 1038.85   4 
  -2 -10   1 71967.2 1839.29   7 
  -2  10   1 69391.6 1911.48   4 
  -2 -10   2 5779.77 408.226   7 
  -2  10   2 4940.39 432.109   4 
  -2 -10   3 16019.2 664.837   7 
  -2  10   3 15624.1 737.396   4 
  -2 -10   4 12866.1 556.309   7 
  -2  10   4 11787.1 626.490   4 
  -2 -10   5 11796.7 477.969   7 
  -2 -10   5 10426.8 706.177   2 
  -2  10   5 11432.6 599.460   4 
  -2 -10   6 4121.75 463.375   2 
  -2  10   6 4297.19 351.287   4 
  -2  10   6 3995.36 306.888   1 
  -2 -10   6 4590.95 242.004   7 
  -2 -10   7 13321.5 823.326   2 
  -2  10   7 11306.6 544.327   4 
  -2 -10   8 24967.1 1174.63   2 
  -2  10   8 23189.2 763.150   4 
  -2  10   9 6311.09 577.568   2 
  -2 -10   9 7413.21 641.026   2 
  -2  10  10 3905.16 464.281   2 
  -2 -10  10 4365.90 514.738   2 
  -2 -10  11 61518.3 2057.35   2 
  -2  10  11 54174.9 1896.35   2 
  -2  10  12 10478.1 785.255   3 
  -2  10  12 9949.11 780.825   2 
  -2 -10  12 11190.0 835.574   2 
  -2  10  13 13459.0 941.009   3 
  -2  10  13 13830.2 929.449   2 
  -2 -10  13 15025.9 981.502   2 
  -2  10  14 13429.2 983.462   3 
  -2  10  14 13894.1 946.250   2 
  -2 -10  14 14904.5 1008.49   2 
  -2  10  15 3502.22 544.543   3 
  -2  10  15 3361.84 488.291   2 
  -2  10  16 1527.74 391.837   3 
  -2 -12 -15 286.844 342.125   7 
  -2 -12 -14 56.7881 277.086   7 
  -2  12 -14-179.370 241.095   4 
  -2  12 -14-334.561 314.354   1 
  -2 -12 -13 2877.20 553.728   7 
  -2  12 -13 2547.53 483.677   1 
  -2  12 -13 2341.63 413.949   4 
  -2 -12 -12 8345.18 864.126   7 
  -2  12 -12 9458.27 794.875   4 
  -2  12 -12 9752.10 849.313   1 
  -2 -12 -11 7996.64 825.803   7 
  -2  12 -11 8902.54 768.360   4 
  -2  12 -11 8669.03 788.559   1 
  -2 -12 -10 16436.9 1153.02   7 
  -2  12 -10 19057.6 1119.55   1 
  -2  12 -10 18465.5 1076.40   4 
  -2 -12  -9 1809.98 411.288   7 
  -2  12  -9 2701.90 413.720   1 
  -2  12  -9 2557.65 410.107   4 
  -2 -12  -8 11038.6 884.328   7 
  -2  12  -8 13142.9 669.344   5 
  -2  12  -8 13185.0 846.500   1 
  -2  12  -8 13481.1 898.357   4 
  -2  12  -7-26.0586 215.193   1 
  -2  12  -7 54.8756 148.028   5 
  -2  12  -7-169.245 267.471   4 
  -2 -12  -7-269.080 358.302   7 
  -2 -12  -6 14970.2 1001.78   7 
  -2  12  -6 17694.6 910.851   1 
  -2  12  -6 16683.0 770.664   5 
  -2  12  -6 17348.8 1003.09   4 
  -2 -12  -5 1056.35 339.995   7 
  -2  12  -5 1528.17 338.941   4 
  -2  12  -5 935.373 233.752   1 
  -2  12  -4 49954.8 1532.94   1 
  -2  12  -4 53395.9 1810.93   4 
  -2 -12  -4 49549.0 1811.84   7 
  -2  12  -3 23364.9 944.197   1 
  -2 -12  -3 24132.8 1175.99   7 
  -2  12  -3 25506.7 1170.85   4 
  -2 -12  -2 8089.25 654.538   7 
  -2  12  -2 8227.50 647.587   4 
  -2  12  -2 8598.41 526.409   1 
  -2 -12  -1 19256.3 968.643   7 
  -2  12  -1 20473.9 1014.89   4 
  -2 -12   0 24241.5 1087.89   7 
  -2  12   0 25891.0 1137.54   4 
  -2 -12   1 40636.1 1403.50   7 
  -2  12   1 41314.5 1458.15   4 
  -2 -12   2 74079.6 1954.26   7 
  -2  12   2 72804.8 2056.66   4 
  -2 -12   3 418.644 201.587   7 
  -2  12   3 527.595 239.263   4 
  -2 -12   4 84783.3 1985.34   7 
  -2  12   4 79053.4 2136.15   4 
  -2 -12   5 345.056 146.629   7 
  -2  12   5 206.753 175.767   4 
  -2  12   6 5630.24 454.881   4 
  -2 -12   6 6548.29 361.036   7 
  -2  12   7 3600.62 351.898   4 
  -2  12   8 199.424 126.390   4 
  -2 -12   9 12061.2 872.004   2 
  -2  12  10 13010.9 923.091   2 
  -2 -12  10 15204.3 985.124   2 
  -2  12  11 13737.1 947.295   2 
  -2 -12  11 15758.4 1018.90   2 
  -2  12  12 35762.3 1600.07   2 
  -2 -12  12 39278.2 1703.33   2 
  -2  12  13 2756.21 447.173   3 
  -2  12  13 3270.35 503.142   2 
  -2 -12  13 3329.53 514.288   2 
  -2  12  14 10505.9 874.520   3 
  -2  12  14 10990.7 895.102   2 
  -2 -12  14 11532.9 907.369   2 
  -2  14 -14 8961.49 855.518   4 
  -2 -14 -13 46.1953 309.924   7 
  -2  14 -13 265.216 262.716   1 
  -2  14 -13 255.850 241.204   4 
  -2 -14 -12 10233.5 1012.42   7 
  -2  14 -12 11450.4 936.944   4 
  -2  14 -12 12021.6 980.048   1 
  -2  14 -11-259.267 292.932   1 
  -2 -14 -11 154.085 296.262   7 
  -2  14 -11 263.180 196.889   4 
  -2 -14 -10 11311.4 997.830   7 
  -2  14 -10 12191.4 924.040   1 
  -2  14 -10 12280.6 942.273   4 
  -2  14  -9 491.694 242.689   1 
  -2  14  -9 157.012 237.430   4 
  -2  14  -8 9792.60 765.316   1 
  -2 -14  -8 7454.93 777.700   7 
  -2  14  -8 9951.31 793.749   4 
  -2  14  -7 598.790 209.940   1 
  -2 -14  -7 46.8106 342.191   7 
  -2  14  -7 547.724 221.313   4 
  -2  14  -6 13035.9 813.428   1 
  -2 -14  -6 11080.2 912.989   7 
  -2  14  -6 12441.1 683.392   5 
  -2  14  -6 12386.0 898.644   4 
  -2 -14  -5 4803.30 626.133   7 
  -2  14  -5 5758.15 527.235   1 
  -2  14  -5 5924.31 631.756   4 
  -2 -14  -4 89452.8 2765.07   7 
  -2  14  -4 92131.5 2382.43   1 
  -2  14  -4 96046.2 2736.29   4 
  -2 -14  -3 5129.68 670.493   7 
  -2  14  -3 3162.12 408.577   1 
  -2  14  -3 3733.34 564.605   4 
  -2 -14  -2 92031.0 2652.16   7 
  -2  14  -2 94390.9 2662.77   4 
  -2  14  -2 90544.8 2241.40   1 
  -2 -14  -1 6087.97 679.789   7 
  -2  14  -1 4668.51 575.165   4 
  -2 -14   0 34500.0 1399.99   7 
  -2  14   0 32926.0 1397.24   4 
  -2 -14   1 7977.24 631.968   7 
  -2  14   1 7211.10 632.706   4 
  -2 -14   2 13731.6 779.655   7 
  -2  14   2 12604.0 808.172   4 
  -2 -14   3 244.431 183.200   7 
  -2  14   3 178.596 176.556   4 
  -2 -14   4 108.607 159.628   7 
  -2  14   4-7.31106 167.521   4 
  -2 -14   5 18438.6 800.724   7 
  -2  14   5 16928.1 895.926   4 
  -2  14   6 14887.5 826.304   4 
  -2  14   7-71.2786 153.681   4 
  -2  14  11 382.092 227.973   2 
  -2  14  12 5316.59 647.899   2 
  -2  14  13 150.135 200.765   2 
  -2  14  14 2637.59 473.768   2 
  -2  16 -12 3222.00 535.518   1 
  -2  16 -12 3415.95 541.558   4 
  -2 -16 -11 289.329 315.041   7 
  -2  16 -11 699.203 285.102   1 
  -2  16 -11 427.426 264.053   4 
  -2 -16 -10 533.176 294.489   7 
  -2  16 -10 814.120 250.860   1 
  -2  16 -10 926.990 306.010   4 
  -2 -16  -9-334.563 370.514   7 
  -2  16  -9-360.970 285.272   1 
  -2  16  -9-170.694 274.875   4 
  -2 -16  -8 9007.12 913.262   7 
  -2  16  -8 9138.14 763.408   1 
  -2  16  -8 9440.38 832.756   4 
  -2  16  -7 289.278 201.185   1 
  -2 -16  -7 338.551 317.400   7 
  -2  16  -7 334.660 239.949   4 
  -2  16  -6 30409.7 1339.32   1 
  -2 -16  -6 27992.7 1541.62   7 
  -2  16  -6 31038.2 1525.32   4 
  -2 -16  -5 7721.06 826.119   7 
  -2  16  -5 7275.99 622.511   1 
  -2  16  -5 8170.55 775.366   4 
  -2  16  -4 49473.7 1666.85   1 
  -2  16  -4 51042.5 1990.77   4 
  -2 -16  -4 49806.4 2017.70   7 
  -2 -16  -3 21555.9 1252.93   7 
  -2  16  -3 19099.3 947.165   1 
  -2  16  -3 19223.9 1169.74   4 
  -2 -16  -2 69740.7 2331.84   7 
  -2  16  -2 69927.9 2341.65   4 
  -2  16  -2 68882.4 1923.93   1 
  -2  16  -1 1696.75 304.254   1 
  -2 -16  -1 2074.62 432.172   7 
  -2  16  -1 1497.93 349.759   4 
  -2 -16   0 3.85770 226.657   7 
  -2  16   0-47.0665 211.638   4 
  -2 -16   1 346.630 224.258   7 
  -2  16   1 152.918 213.293   4 
  -2 -16   2 275.916 190.701   7 
  -2  16   2-34.3179 224.560   4 
  -2 -16   3 7994.43 619.984   7 
  -2  16   3 7358.43 656.029   4 
  -2 -16   4 37882.5 1385.19   7 
  -2  16   4 34876.1 1461.91   4 
  -2  16   5 11740.0 804.831   4 
  -2  16   6 28258.3 1252.96   4 
  -2  16  11 6233.75 719.843   2 
  -2  16  12 8309.58 847.812   2 
  -2  16  13 1764.08 421.755   2 
  -2  16  14 11117.1 1009.72   2 
  -2  18 -11 163.868 247.173   1 
  -2  18 -10 798.421 277.429   1 
  -2 -18  -9 223.718 328.884   7 
  -2  18  -9 513.650 213.470   1 
  -2  18  -9 170.353 219.516   4 
  -2 -18  -8 6629.67 839.584   7 
  -2  18  -8 6728.85 672.882   1 
  -2  18  -8 7008.50 769.133   4 
  -2 -18  -7 4624.88 700.483   7 
  -2  18  -7 4426.64 548.775   1 
  -2  18  -7 5213.13 676.230   4 
  -2  18  -6 13460.0 919.844   1 
  -2 -18  -6 14166.1 1160.88   7 
  -2  18  -6 14944.1 1115.81   4 
  -2  18  -5 22636.0 1177.33   1 
  -2 -18  -5 22798.6 1444.92   7 
  -2  18  -5 24826.6 1411.18   4 
  -2 -18  -4 19645.3 1311.37   7 
  -2  18  -4 19613.9 1248.32   4 
  -2  18  -4 19619.2 1038.70   1 
  -2 -18  -3 21680.0 1325.00   7 
  -2  18  -3 22178.4 1312.77   4 
  -2 -18  -2 7564.25 769.942   7 
  -2  18  -2 7605.81 765.293   4 
  -2 -18  -1 3120.84 490.259   7 
  -2  18  -1 2344.86 451.373   4 
  -2 -18   0 3696.16 529.621   7 
  -2  18   0 3480.54 509.977   4 
  -2 -18   1 6384.57 661.756   7 
  -2  18   1 5656.66 633.996   4 
  -2 -18   2 2037.38 379.454   7 
  -2  18   2 2043.25 403.771   4 
  -2 -18   3 1909.76 357.004   7 
  -2  18   3 1382.88 322.428   4 
  -2  18   4 4438.72 528.914   4 
  -2  18   5 9858.09 792.716   4 
  -2  18   6 4863.50 550.323   4 
  -2  18  11 973.448 339.959   2 
  -2 -20  -6 626.200 386.051   7 
  -2 -20  -5 7021.88 843.277   7 
  -2  20  -5 7800.92 838.151   4 
  -2 -20  -4 132.937 271.009   7 
  -2  20  -4-122.186 251.776   4 
  -2 -20  -3 11437.9 1028.49   7 
  -2  20  -3 11401.6 989.612   4 
  -2 -20  -2 6984.80 805.540   7 
  -2  20  -2 6133.18 724.739   4 
  -2 -20  -1 18795.3 1263.90   7 
  -2  20  -1 19174.7 1263.61   4 
  -2 -20   0 3037.17 534.344   7 
  -2  20   0 3109.85 524.440   4 
  -2 -20   1 12536.4 971.245   7 
  -2  20   1 11945.5 973.917   4 
  -2  20   2 647.537 299.787   4 
  -2  20   3 12511.2 966.947   4 
  -2  20   4 818.740 298.396   4 
  -2 -22  -3 166.771 303.927   7 
  -2 -22  -2-626.461 391.582   7 
  -2 -22  -1 8110.12 893.807   7 
  -2  22   0 2053.67 481.144   4 
  -2  22   1 26724.0 1567.71   4 
  -2  22   2 1469.79 433.967   4 
  -2  22   3 15152.7 1147.68   4 
  -1   1 -16-334.299 347.674   1 
  -1   1 -15 5455.99 642.557   1 
  -1  -1 -14 269.768 180.123   7 
  -1   1 -14-553.265 391.229   1 
  -1   1 -13 3084.69 460.299   1 
  -1  -1 -13 3432.45 370.032   7 
  -1  -1 -13 3476.86 475.745   1 
  -1   1 -13 3466.95 339.935   7 
  -1  -1 -12 4363.27 404.209   7 
  -1  -1 -12 3796.69 480.987   1 
  -1   1 -12 4987.36 298.773   4 
  -1   1 -12 4309.27 511.590   1 
  -1   1 -12 4786.27 394.918   7 
  -1  -1 -11 55575.0 1585.74   7 
  -1  -1 -11 53532.3 1814.16   1 
  -1   1 -11 54662.5 1280.64   4 
  -1   1 -11 57558.3 1887.35   1 
  -1   1 -11 54007.2 1454.89   7 
  -1  -1 -10 10340.1 580.012   7 
  -1  -1 -10 9106.67 676.392   1 
  -1   1 -10 9793.45 685.299   1 
  -1   1 -10 10029.4 436.338   4 
  -1   1 -10 9509.97 509.637   7 
  -1   1  -9 43301.7 1166.82   7 
  -1  -1  -9 44522.1 1294.93   7 
  -1   1  -9 38288.4 1082.38   2 
  -1   1  -9 43595.7 1461.33   1 
  -1   1  -9 44108.7 1065.55   4 
  -1  -1  -9 44756.4 1458.99   1 
  -1   1  -8 5977.22 350.116   7 
  -1  -1  -8 5874.11 405.486   7 
  -1   1  -8 5593.16 318.881   2 
  -1   1  -8 5711.06 460.407   1 
  -1  -1  -8 5573.53 453.106   1 
  -1   1  -8 5659.24 305.717   4 
  -1   1  -7 146.777 161.754   1 
  -1   1  -7 257.597 104.774   7 
  -1  -1  -7 298.359 158.515   1 
  -1  -1  -7 311.611 133.286   7 
  -1   1  -7 290.934 95.0488   2 
  -1   1  -7 222.377 90.0060   4 
  -1   1  -6 1941.78 178.927   7 
  -1  -1  -6 2014.35 230.791   7 
  -1  -1  -6 1857.70 267.196   1 
  -1   1  -6 1943.71 168.336   2 
  -1   1  -6 1801.49 166.353   4 
  -1   1  -6 1939.61 273.463   1 
  -1   1  -5 56988.7 1171.86   7 
  -1  -1  -5 55034.1 1281.51   7 
  -1   1  -5 56295.5 1389.88   1 
  -1  -1  -5 52849.2 1349.50   1 
  -1   1  -5 51006.7 1119.34   2 
  -1   1  -5 53840.3 1152.99   4 
  -1   1  -4 147761. 2804.18   1 
  -1  -1  -4 153113. 2724.47   7 
  -1  -1  -4 137727. 2772.52   1 
  -1   1  -4 141698. 2540.33   2 
  -1   1  -4 142189. 2590.13   4 
  -1   1  -4 154606. 2595.26   7 
  -1  -1  -3 439068. 7162.98   7 
  -1   1  -3 435294. 7217.51   1 
  -1   1  -3 430498. 6986.77   2 
  -1   1  -3 441905. 7035.28   7 
  -1   1  -3 417980. 7201.52   3 
  -1   1  -2 38071.2 874.024   3 
  -1  -1  -2 40322.1 864.485   7 
  -1   1  -2 42005.7 845.669   5 
  -1   1  -2 42517.7 783.475   7 
  -1   1   3 41987.6 934.026   3 
  -1  -1   3 40562.1 970.569   3 
  -1   1   3 39803.2 918.845   1 
  -1   1   3 42551.0 932.621   2 
  -1  -1   3 45232.1 951.474   2 
  -1   1   4 317244. 5505.90   3 
  -1  -1   4 333259. 5587.07   3 
  -1   1   4 301265. 5481.49   1 
  -1   1   4 304571. 5444.89   2 
  -1  -1   4 346344. 5489.22   2 
  -1  -1   4 321279. 5560.98   1 
  -1   1   5 9361.01 471.475   3 
  -1   1   5 9022.91 440.892   1 
  -1  -1   5 10029.6 484.709   1 
  -1   1   5 9413.79 417.994   2 
  -1  -1   5 8941.63 500.416   3 
  -1  -1   5 10186.1 442.011   2 
  -1   1   6 2773.87 290.087   3 
  -1   1   6 3402.14 297.742   1 
  -1  -1   6 3264.43 327.327   3 
  -1   1   6 3614.34 272.112   2 
  -1  -1   6 4547.07 301.021   2 
  -1   1   7 11137.0 591.472   3 
  -1  -1   7 10834.6 610.417   3 
  -1   1   7 10985.2 504.901   2 
  -1  -1   7 11794.4 521.144   2 
  -1   1   8 171693. 3669.18   3 
  -1  -1   8 183791. 3741.56   3 
  -1   1   8 173020. 3425.68   2 
  -1  -1   8 180785. 3452.73   2 
  -1   1   9 29098.5 1146.49   3 
  -1  -1   9 28590.5 1180.47   3 
  -1   1   9 29888.3 995.511   2 
  -1  -1   9 30383.6 1002.10   2 
  -1   1  10 3774.66 418.987   3 
  -1  -1  10 5356.80 522.436   3 
  -1   1  10 5281.74 411.789   2 
  -1  -1  10 5650.67 414.641   2 
  -1   1  11 42062.0 1576.70   3 
  -1  -1  11 46181.7 1685.89   3 
  -1   1  11 44460.0 1363.44   2 
  -1  -1  11 46935.0 1398.27   2 
  -1  -1  12 2209.56 397.669   3 
  -1   1  12 3061.80 354.503   2 
  -1  -1  12 3578.83 390.106   2 
  -1   1  13 25125.0 1291.86   3 
  -1  -1  13 27351.0 1346.27   3 
  -1   1  13 24440.8 1021.07   2 
  -1  -1  13 24774.7 1027.48   2 
  -1   1  14 1210.61 229.937   2 
  -1  -1  14 1559.39 270.576   2 
  -1   1  14 1383.37 363.088   3 
  -1  -1  14 1964.23 452.274   3 
  -1  -1  15 4271.67 616.574   3 
  -1   1  15 2153.00 447.265   3 
  -1   1  16-590.782 397.199   3 
  -1  -1  16 244.862 361.466   3 
  -1  -1  17 9552.85 933.213   3 
  -1   1  17 8620.08 893.941   3 
  -1   1  18 1138.23 461.528   3 
  -1  -1  18 1123.52 451.233   3 
  -1   3 -17 4946.47 678.200   1 
  -1   3 -16 1946.44 436.155   1 
  -1  -3 -15 5045.13 517.213   7 
  -1   3 -15 6536.13 734.425   1 
  -1  -3 -14 2642.62 364.238   7 
  -1   3 -14 2051.35 424.758   1 
  -1  -3 -13 4984.70 492.735   7 
  -1   3 -13 5316.29 593.337   1 
  -1   3 -12-412.933 293.955   1 
  -1  -3 -12-189.950 204.539   7 
  -1   3 -12-93.9720 150.906   4 
  -1   3 -12 88.6008 93.2488   7 
  -1  -3 -11 6938.33 549.103   7 
  -1   3 -11 6866.82 605.722   1 
  -1   3 -11 7017.40 448.061   4 
  -1   3 -11 6633.63 369.113   7 
  -1   3 -10 15998.5 881.295   1 
  -1  -3 -10 15198.6 790.461   7 
  -1   3 -10 14896.8 649.015   4 
  -1   3 -10 14275.7 542.918   7 
  -1   3  -9 12958.0 751.450   1 
  -1  -3  -9 12014.8 673.099   7 
  -1   3  -9 12396.7 572.085   4 
  -1   3  -9 11737.1 463.095   7 
  -1  -3  -8 47181.1 1419.69   7 
  -1   3  -8 46404.7 1214.57   2 
  -1   3  -8 49857.1 1292.72   4 
  -1   3  -8 47513.2 1089.45   7 
  -1   3  -8 51734.1 1548.93   1 
  -1  -3  -7 23014.3 885.814   7 
  -1   3  -7 24103.8 757.564   2 
  -1   3  -7 25414.7 822.837   4 
  -1   3  -7 24568.9 970.964   1 
  -1   3  -6 12151.4 523.061   4 
  -1   3  -6 10702.2 589.828   1 
  -1   3  -6 11811.3 474.778   2 
  -1  -3  -6 11476.9 592.003   7 
  -1   3  -5 107945. 2370.67   1 
  -1   3  -5 110951. 2266.03   4 
  -1  -3  -5 109977. 2356.88   7 
  -1   3  -5 113857. 2177.88   2 
  -1   3  -4 2801.89 205.975   2 
  -1   3  -4 2596.90 250.567   3 
  -1   3  -4 2768.46 212.114   5 
  -1  -3  -4 2962.82 281.047   7 
  -1   3  -4 2494.82 256.763   1 
  -1   3  -4 3037.80 263.506   4 
  -1   3  -3 275314. 4952.09   3 
  -1   3  -3 296383. 4872.12   2 
  -1   3  -3 288376. 4961.87   1 
  -1   3  -3 283152. 4831.72   5 
  -1   3  -3 284841. 4945.35   4 
  -1   3  -2 378187. 6499.93   1 
  -1  -3  -2 363261. 6555.41   7 
  -1   3  -2 377379. 6428.23   5 
  -1   3  -2 416164. 6532.19   2 
  -1   3  -2 398582. 6567.35   4 
  -1   3  -2 387667. 6523.94   3 
  -1   3  -1 8376.74 302.580   1 
  -1  -3  -1 7745.10 343.492   7 
  -1   3  -1 8374.96 313.741   3 
  -1   3  -1 9224.89 369.790   4 
  -1  -3   0 21591.6 571.192   7 
  -1   3   0 22613.4 603.745   4 
  -1  -3   1 39090.8 790.780   7 
  -1  -3   1 37310.4 907.027   2 
  -1   3   1 35844.9 834.079   4 
  -1  -3   2 36298.4 880.601   2 
  -1   3   2 32159.3 734.171   4 
  -1  -3   3 57574.6 1095.53   5 
  -1   3   3 60635.1 1222.37   1 
  -1   3   3 62795.9 1158.01   4 
  -1  -3   4 222815. 3798.94   6 
  -1  -3   4 230997. 3841.94   5 
  -1   3   4 223497. 3990.78   1 
  -1  -3   5 184817. 3304.51   2 
  -1  -3   5 177790. 3392.93   3 
  -1  -3   5 157885. 2946.83   6 
  -1   3   5 167466. 3248.36   2 
  -1  -3   5 168274. 3047.92   5 
  -1   3   5 168708. 3225.91   1 
  -1  -3   6 15641.6 616.481   2 
  -1  -3   6 13952.4 700.583   3 
  -1  -3   6 13498.6 407.690   6 
  -1   3   6 14893.1 599.309   2 
  -1  -3   6 13949.9 486.381   5 
  -1   3   6 14334.8 589.558   1 
  -1   3   7 59278.7 1617.54   3 
  -1  -3   7 71150.4 1616.31   2 
  -1  -3   7 62504.4 1444.25   5 
  -1   3   7 64208.7 1573.39   2 
  -1  -3   7 69415.9 1801.84   3 
  -1   3   8 4006.89 394.862   3 
  -1  -3   8 5629.89 389.062   2 
  -1  -3   8 4700.27 319.086   5 
  -1   3   8 4280.20 356.891   2 
  -1  -3   8 5883.34 509.329   3 
  -1  -3   9 6925.09 451.869   2 
  -1   3   9 5987.83 487.615   3 
  -1   3   9 6367.52 437.408   2 
  -1  -3   9 6378.51 560.977   3 
  -1  -3  10 9568.24 565.430   2 
  -1   3  10 9611.28 681.518   3 
  -1  -3  10 9770.51 723.623   3 
  -1   3  10 9072.62 552.670   2 
  -1  -3  11 6172.92 475.669   2 
  -1   3  11 6876.09 621.581   3 
  -1  -3  11 5918.70 622.570   3 
  -1   3  11 6128.74 461.698   2 
  -1   3  12 11550.1 801.653   3 
  -1  -3  12 10168.5 637.955   2 
  -1   3  12 10229.5 631.654   2 
  -1  -3  12 11664.6 835.766   3 
  -1   3  13 10820.4 828.742   3 
  -1   3  13 11891.3 713.245   2 
  -1  -3  13 12006.4 707.446   2 
  -1   3  14 4740.63 592.070   3 
  -1  -3  14 4701.13 476.161   2 
  -1   3  14 4518.72 455.373   2 
  -1   3  15 30732.2 1575.75   3 
  -1  -3  15 35425.2 1692.40   3 
  -1  -3  16 10075.3 950.749   3 
  -1   3  16 6976.40 789.347   3 
  -1   3  17 7366.27 837.445   3 
  -1  -3  17 9032.11 950.628   3 
  -1   3  18 1155.17 408.764   3 
  -1   5 -17 3362.28 593.342   1 
  -1  -5 -16 10885.8 844.597   7 
  -1   5 -16 11334.2 990.912   1 
  -1  -5 -15 689.560 267.372   7 
  -1   5 -15 853.911 335.802   1 
  -1  -5 -14 19622.3 1100.58   7 
  -1   5 -14 21104.2 1233.53   1 
  -1   5 -13 45.0688 229.249   1 
  -1  -5 -13-132.962 256.121   7 
  -1   5 -13 49.7366 147.547   4 
  -1  -5 -12 7934.83 663.978   7 
  -1   5 -12 8208.91 712.317   1 
  -1   5 -12 7977.21 540.114   4 
  -1   5 -11 7408.20 654.364   1 
  -1  -5 -11 7256.98 619.488   7 
  -1   5 -11 7795.03 526.482   4 
  -1  -5 -10 2916.20 397.951   7 
  -1   5 -10 2740.68 404.344   1 
  -1   5 -10 3552.33 356.910   4 
  -1  -5  -9 6251.23 529.286   7 
  -1   5  -9 6925.37 483.048   4 
  -1   5  -9 6907.89 571.590   1 
  -1  -5  -8 52728.3 1644.55   7 
  -1   5  -8 51915.6 1671.12   1 
  -1   5  -8 56443.7 1542.43   4 
  -1  -5  -7 4651.29 439.237   7 
  -1   5  -7 4513.60 412.961   1 
  -1   5  -7 4744.69 386.392   4 
  -1   5  -6 49737.0 1463.57   1 
  -1  -5  -6 50358.4 1496.88   7 
  -1   5  -6 53084.4 1425.96   4 
  -1   5  -6 52008.4 1329.92   2 
  -1   5  -5 117261. 2545.86   1 
  -1   5  -5 112955. 2292.73   5 
  -1  -5  -5 110445. 2559.77   7 
  -1   5  -5 120464. 2523.06   4 
  -1   5  -5 123051. 2438.74   2 
  -1   5  -4 147685. 2980.78   1 
  -1   5  -4 147205. 2787.97   5 
  -1   5  -4 148337. 3000.14   4 
  -1  -5  -4 142398. 3059.28   7 
  -1  -5  -3 71316.6 1783.39   7 
  -1   5  -3 72880.3 1682.63   1 
  -1   5  -3 77422.9 1727.41   3 
  -1   5  -3 77917.6 1775.15   4 
  -1  -5  -2 59172.6 1486.46   7 
  -1   5  -2 60010.2 1372.53   3 
  -1   5  -2 63121.9 1489.91   4 
  -1   5  -2 60184.0 1360.94   1 
  -1  -5  -1 53024.7 1303.61   7 
  -1   5  -1 56031.8 1328.39   4 
  -1  -5   0 21.3227 116.344   7 
  -1   5   0 106.140 141.573   4 
  -1  -5   1 5174.67 279.889   7 
  -1   5   1 4739.07 305.418   4 
  -1  -5   2 2327.98 268.790   2 
  -1   5   2 2061.27 203.668   4 
  -1  -5   2 2366.02 166.544   7 
  -1  -5   3 180.115 69.0391   7 
  -1  -5   3 282.317 171.625   2 
  -1   5   3 55.9602 100.858   4 
  -1   5   4 216801. 4103.33   1 
  -1   5   4 222920. 4044.12   4 
  -1   5   5 29500.3 849.990   1 
  -1   5   5 29622.5 701.554   4 
  -1   5   6 89890.1 1982.66   1 
  -1   5   6 90590.0 2070.85   2 
  -1  -5   6 88195.8 1782.51   5 
  -1  -5   7 3074.25 317.522   2 
  -1   5   7 2369.50 272.873   2 
  -1  -5   7 2798.51 215.648   5 
  -1  -5   8 22652.1 875.705   2 
  -1   5   8 19313.5 804.031   2 
  -1  -5   8 18540.5 656.531   5 
  -1  -5   9 5609.68 459.554   2 
  -1   5   9 5189.64 423.892   2 
  -1  -5   9 4939.44 339.165   5 
  -1   5   9 4967.18 453.264   3 
  -1   5  10 6622.26 546.691   3 
  -1  -5  10 8046.37 546.553   2 
  -1  -5  10 7472.64 275.649   6 
  -1   5  10 6955.81 518.097   2 
  -1   5  11 31339.7 1309.54   3 
  -1  -5  11 32295.8 1210.49   2 
  -1  -5  11 35895.4 1479.15   3 
  -1   5  11 30687.9 1176.05   2 
  -1   5  12 15931.1 970.105   3 
  -1  -5  12 16128.1 839.356   2 
  -1   5  12 16265.9 843.597   2 
  -1   5  13 7810.02 719.921   3 
  -1  -5  13 8187.12 615.654   2 
  -1   5  13 7977.07 595.013   2 
  -1   5  14 32459.4 1537.02   3 
  -1  -5  14 30340.1 1258.24   2 
  -1   5  14 29533.2 1239.85   2 
  -1   5  15 6279.95 716.157   3 
  -1   5  16 9939.98 911.164   3 
  -1   5  17 222.737 277.489   3 
  -1   5  18 2502.41 529.645   3 
  -1  -7 -17 118.762 243.882   7 
  -1  -7 -16 6049.08 680.825   7 
  -1   7 -16 6536.82 760.767   1 
  -1  -7 -15-254.043 296.552   7 
  -1   7 -15-521.952 370.782   1 
  -1  -7 -14 6884.54 701.263   7 
  -1   7 -14 7620.51 752.233   1 
  -1  -7 -13 1793.37 374.390   7 
  -1   7 -13 2471.45 353.064   4 
  -1   7 -13 1621.22 381.591   1 
  -1  -7 -12 5748.15 604.470   7 
  -1   7 -12 5583.59 610.860   1 
  -1   7 -12 5931.43 516.653   4 
  -1  -7 -11 2358.26 403.768   7 
  -1   7 -11 2175.74 414.587   1 
  -1   7 -11 2428.51 343.471   4 
  -1  -7 -10 16756.6 964.721   7 
  -1   7 -10 18845.0 904.045   4 
  -1   7 -10 17050.1 990.397   1 
  -1  -7  -9 1134.75 310.623   7 
  -1   7  -9 1334.77 309.305   1 
  -1   7  -9 1518.56 286.796   4 
  -1  -7  -8 112890. 2935.67   7 
  -1   7  -8 117798. 2891.58   1 
  -1  -7  -7 715.786 264.765   7 
  -1   7  -7 486.796 208.959   1 
  -1   7  -7 861.687 244.217   4 
  -1  -7  -6 23615.2 1032.34   7 
  -1   7  -6 26015.3 1011.23   1 
  -1   7  -6 24005.3 784.668   5 
  -1   7  -6 26007.4 1001.47   4 
  -1  -7  -5 1781.99 308.474   7 
  -1   7  -5 1922.62 213.831   5 
  -1   7  -5 2349.18 316.392   4 
  -1   7  -5 2077.96 286.148   1 
  -1   7  -4 159532. 3241.70   1 
  -1  -7  -4 160317. 3435.83   7 
  -1   7  -4 160001. 3051.74   5 
  -1   7  -4 167692. 3373.38   4 
  -1  -7  -3 15370.7 752.353   7 
  -1   7  -3 16380.7 736.262   4 
  -1   7  -3 15861.3 647.088   1 
  -1  -7  -2 107087. 2429.22   7 
  -1   7  -2 111141. 2434.76   4 
  -1   7  -1 16421.0 694.415   4 
  -1  -7  -1 14837.6 659.933   7 
  -1  -7   0 65427.9 1560.00   7 
  -1   7   0 63322.4 1598.48   4 
  -1  -7   1 3800.09 295.730   7 
  -1   7   1 4105.01 340.468   4 
  -1  -7   2 109869. 2154.77   7 
  -1   7   2 103371. 2257.59   4 
  -1  -7   3 9497.82 386.223   7 
  -1   7   3 7991.89 440.293   4 
  -1  -7   3 9409.81 572.977   2 
  -1  -7   4 425302. 6733.29   7 
  -1  -7   4 404229. 7303.12   2 
  -1  -7   5 1683.69 111.802   7 
  -1   7   5 1733.49 212.339   1 
  -1   7   5 1652.48 189.866   4 
  -1  -7   5 1665.47 285.083   2 
  -1   7   6 116666. 2514.44   1 
  -1   7   6 120002. 2325.72   4 
  -1  -7   7-103.521 201.389   2 
  -1   7   7 78.4656 68.4768   4 
  -1   7   8 5323.35 458.293   2 
  -1  -7   8 7348.21 533.649   2 
  -1   7   9 1598.63 277.771   2 
  -1  -7   9 2473.34 327.720   2 
  -1   7  10 114.494 217.320   2 
  -1  -7  10 596.486 217.681   2 
  -1   7  11 4583.96 495.473   3 
  -1   7  11 4555.91 466.253   2 
  -1  -7  11 5624.69 509.064   2 
  -1   7  12-35.7302 269.215   3 
  -1   7  12-25.8074 196.228   2 
  -1  -7  12-127.075 215.693   2 
  -1   7  13 15.5694 291.689   3 
  -1   7  13 128.972 176.079   2 
  -1  -7  13 266.939 191.581   2 
  -1   7  14 7907.62 744.059   3 
  -1  -7  14 8154.59 665.344   2 
  -1   7  14 7587.79 644.107   2 
  -1   7  15 108.169 267.739   3 
  -1   7  16 13623.6 1068.46   3 
  -1   7  17-303.799 318.652   3 
  -1   7  18 14417.4 1196.01   3 
  -1  -9 -17 1863.87 471.639   7 
  -1  -9 -16 6756.40 780.564   7 
  -1  -9 -15 1195.58 381.425   7 
  -1   9 -15 1200.33 391.626   1 
  -1  -9 -14 9581.63 873.196   7 
  -1   9 -14 8958.47 874.372   1 
  -1   9 -14 9976.43 753.467   4 
  -1  -9 -13 62.1493 292.773   7 
  -1   9 -13-433.173 402.784   1 
  -1   9 -13 279.455 164.853   4 
  -1  -9 -12 4757.34 575.118   7 
  -1   9 -12 4925.23 556.574   1 
  -1   9 -12 5743.06 563.865   4 
  -1   9 -11-364.874 322.295   1 
  -1  -9 -11 289.021 272.013   7 
  -1   9 -11 451.400 216.644   4 
  -1  -9 -10 23893.0 1255.28   7 
  -1   9 -10 25762.8 1237.88   1 
  -1   9 -10 25670.0 1176.51   4 
  -1  -9  -9 2660.59 459.843   7 
  -1   9  -9 2379.71 387.196   1 
  -1   9  -9 2757.55 392.642   4 
  -1  -9  -8 46671.1 1743.84   7 
  -1   9  -8 48919.7 1666.28   1 
  -1   9  -8 50532.9 1671.04   4 
  -1   9  -7 1320.50 284.229   1 
  -1  -9  -7 1372.44 365.061   7 
  -1   9  -7 1822.62 216.322   5 
  -1   9  -7 1503.92 305.689   4 
  -1   9  -6 78951.3 2096.13   1 
  -1  -9  -6 73069.3 2197.18   7 
  -1   9  -6 77867.7 1789.57   5 
  -1   9  -6 79967.6 2153.93   4 
  -1   9  -5 9038.73 574.863   1 
  -1  -9  -5 7924.33 642.021   7 
  -1   9  -5 9170.76 466.770   5 
  -1   9  -5 9272.33 619.999   4 
  -1   9  -4 11503.1 605.905   1 
  -1  -9  -4 11051.3 704.631   7 
  -1   9  -4 10945.3 663.149   4 
  -1  -9  -3 2340.75 346.351   7 
  -1   9  -3 2418.33 320.298   4 
  -1   9  -3 3221.52 324.423   1 
  -1   9  -2 14376.8 726.565   4 
  -1  -9  -2 13624.0 735.777   7 
  -1  -9  -1 11586.0 638.175   7 
  -1   9  -1 11692.1 647.029   4 
  -1  -9   0 42829.9 1296.96   7 
  -1   9   0 42356.5 1318.28   4 
  -1  -9   1 30768.7 1004.97   7 
  -1   9   1 28585.5 1036.40   4 
  -1  -9   2 48111.2 1284.49   7 
  -1   9   2 45988.5 1364.75   4 
  -1  -9   3 835.935 170.127   7 
  -1   9   3 643.882 178.723   4 
  -1  -9   4 50776.0 1182.31   7 
  -1   9   4 43639.5 1275.69   4 
  -1  -9   5 8011.18 342.044   7 
  -1   9   5 6667.03 419.522   4 
  -1  -9   5 7502.83 577.673   2 
  -1  -9   6 61926.5 1188.04   7 
  -1  -9   6 67256.3 1900.45   2 
  -1   9   6 59004.5 1489.74   4 
  -1  -9   7 108.829 209.910   2 
  -1   9   7 17.3713 99.2331   4 
  -1  -9   8 6551.87 549.209   2 
  -1   9   8 5548.05 292.903   4 
  -1   9   9 3955.55 451.010   2 
  -1  -9   9 5277.54 504.169   2 
  -1   9  10 24321.5 1125.01   2 
  -1  -9  10 27687.6 1230.89   2 
  -1   9  11 27121.4 1216.92   2 
  -1  -9  11 31828.6 1341.49   2 
  -1   9  12 23013.3 1140.40   2 
  -1  -9  12 26303.2 1234.49   2 
  -1   9  12 23909.4 1212.65   3 
  -1   9  13 3974.01 534.180   3 
  -1   9  13 3755.43 465.672   2 
  -1  -9  13 4598.27 523.341   2 
  -1   9  14 13002.1 981.162   3 
  -1   9  14 12192.3 859.389   2 
  -1  -9  14 13308.2 911.492   2 
  -1   9  15 3037.68 511.357   3 
  -1   9  16 9441.28 895.365   3 
  -1   9  17-240.332 327.669   3 
  -1 -11 -16 1600.37 479.063   7 
  -1 -11 -15 3316.44 592.264   7 
  -1  11 -15 3701.18 584.295   1 
  -1 -11 -14 110.391 287.494   7 
  -1  11 -14-187.632 302.902   1 
  -1  11 -14-212.560 238.620   4 
  -1 -11 -13 5570.43 688.536   7 
  -1  11 -13 6153.72 620.693   4 
  -1  11 -13 6205.97 724.076   1 
  -1 -11 -12 3104.37 525.247   7 
  -1  11 -12 2030.13 390.529   1 
  -1  11 -12 2963.68 429.544   4 
  -1 -11 -11-120.538 311.536   7 
  -1  11 -11-241.375 297.731   1 
  -1  11 -11 93.4881 229.456   4 
  -1 -11 -10 14814.2 1052.43   7 
  -1  11 -10 16314.3 1004.14   1 
  -1  11 -10 17318.2 1018.29   4 
  -1 -11  -9 19114.1 1179.35   7 
  -1  11  -9 20557.1 1103.60   1 
  -1  11  -9 21234.0 1119.59   4 
  -1 -11  -8 17475.9 1089.17   7 
  -1  11  -8 18650.0 1007.96   1 
  -1  11  -8 18175.0 742.554   5 
  -1  11  -8 18720.2 1038.01   4 
  -1  11  -7 27676.1 1204.77   1 
  -1  11  -7 27943.7 946.330   5 
  -1 -11  -7 25826.5 1305.37   7 
  -1  11  -7 28217.0 1258.93   4 
  -1 -11  -6 16555.2 1016.55   7 
  -1  11  -6 18220.2 904.443   1 
  -1  11  -6 18620.6 734.283   5 
  -1  11  -6 18652.7 979.705   4 
  -1 -11  -5 6672.28 618.169   7 
  -1  11  -5 6107.38 490.540   1 
  -1  11  -5 6485.71 427.031   5 
  -1  11  -5 6358.70 559.314   4 
  -1  11  -4 313.500 166.073   1 
  -1 -11  -4 98.1217 261.472   7 
  -1  11  -4 361.040 188.043   4 
  -1 -11  -3 25343.3 1153.08   7 
  -1  11  -3 27116.6 1144.41   4 
  -1  11  -3 25776.6 968.701   1 
  -1 -11  -2 31464.4 1268.11   7 
  -1  11  -2 33684.7 1281.11   4 
  -1 -11  -1 44846.6 1483.03   7 
  -1  11  -1 43609.3 1485.06   4 
  -1 -11   0 10321.4 642.708   7 
  -1  11   0 9878.44 650.222   4 
  -1 -11   1 24699.3 984.744   7 
  -1  11   1 25501.5 1058.40   4 
  -1 -11   2 29945.5 1047.96   7 
  -1  11   2 28466.6 1114.09   4 
  -1 -11   3 17367.0 735.273   7 
  -1  11   3 16212.8 793.698   4 
  -1 -11   4 37830.2 1094.07   7 
  -1  11   4 33546.7 1184.42   4 
  -1 -11   5 37799.1 1019.65   7 
  -1  11   5 33351.6 1148.59   4 
  -1 -11   6 15271.3 523.489   7 
  -1  11   6 13242.2 655.650   4 
  -1  11   7 1633.90 216.270   4 
  -1  11   8 6761.41 400.911   4 
  -1 -11   9 12413.8 830.460   2 
  -1  11  10 4905.82 534.624   2 
  -1 -11  10 6087.31 589.112   2 
  -1  11  11 6255.18 616.480   2 
  -1 -11  11 7155.14 653.212   2 
  -1  11  12 12337.9 858.036   2 
  -1 -11  12 12877.0 902.478   2 
  -1  11  13 8527.45 730.910   2 
  -1 -11  13 9428.34 778.051   2 
  -1  11  13 8575.44 757.217   3 
  -1  11  14 3444.20 543.230   3 
  -1  11  14 3354.55 498.915   2 
  -1  11  15 10578.4 948.320   3 
  -1  11  16 1561.47 448.305   3 
  -1 -13 -14 243.572 281.989   7 
  -1  13 -14 83.6888 252.146   1 
  -1  13 -14 325.072 231.406   4 
  -1 -13 -13 2143.30 503.249   7 
  -1  13 -13 1704.77 418.288   1 
  -1  13 -13 2046.04 408.225   4 
  -1 -13 -12 5234.14 706.983   7 
  -1  13 -12 4964.91 633.717   1 
  -1  13 -12 5846.40 640.057   4 
  -1 -13 -11 13711.9 1085.67   7 
  -1  13 -11 14538.4 1026.30   1 
  -1  13 -11 15160.4 1018.27   4 
  -1 -13 -10 9021.14 856.404   7 
  -1  13 -10 9992.51 807.319   1 
  -1  13 -10 10492.0 831.347   4 
  -1 -13  -9 18375.4 1214.55   7 
  -1  13  -9 19193.6 1096.53   1 
  -1  13  -9 19701.1 1151.43   4 
  -1  13  -8 1340.13 309.396   1 
  -1 -13  -8 1242.91 346.104   7 
  -1  13  -8 1568.99 323.768   4 
  -1 -13  -7 7453.36 741.865   7 
  -1  13  -7 8294.37 664.288   1 
  -1  13  -7 8817.30 515.537   5 
  -1  13  -7 9139.17 744.839   4 
  -1 -13  -6-55.4371 253.780   7 
  -1  13  -6 279.462 158.107   5 
  -1  13  -6-1.38941 208.178   1 
  -1  13  -6 1.39119 234.947   4 
  -1  13  -5 5141.48 489.932   1 
  -1 -13  -5 5249.71 602.378   7 
  -1  13  -5 5112.96 541.421   4 
  -1  13  -4 10389.9 665.991   1 
  -1  13  -4 10360.5 762.387   4 
  -1 -13  -4 9344.70 768.904   7 
  -1 -13  -3 25335.4 1245.97   7 
  -1  13  -3 26897.3 1231.72   4 
  -1  13  -3 26294.4 1036.60   1 
  -1 -13  -2 1938.05 395.326   7 
  -1  13  -2 2919.96 469.506   4 
  -1 -13  -1 167677. 3879.25   7 
  -1  13  -1 174791. 3948.46   4 
  -1 -13   0 30264.6 1280.12   7 
  -1  13   0 34017.6 1361.61   4 
  -1 -13   1 154776. 3521.90   7 
  -1  13   1 160222. 3638.28   4 
  -1 -13   2 456.893 242.136   7 
  -1  13   2-32.5653 193.357   4 
  -1 -13   3 15503.6 763.933   7 
  -1  13   3 14347.2 813.969   4 
  -1 -13   4 6924.11 475.049   7 
  -1  13   4 6325.42 521.127   4 
  -1 -13   5 401.493 150.788   7 
  -1  13   5 405.486 185.614   4 
  -1  13   6 7227.75 531.192   4 
  -1 -13   6 8478.26 445.623   7 
  -1  13   7 14057.5 716.216   4 
  -1  13  11 11043.5 876.613   2 
  -1  13  12 3547.41 528.232   2 
  -1  13  13 6759.68 703.205   2 
  -1  13  14-8.69023 257.949   3 
  -1  13  14-134.187 227.753   2 
  -1  15 -14 258.383 249.909   4 
  -1  15 -13 7752.97 783.248   4 
  -1  15 -13 8724.01 867.531   1 
  -1 -15 -12-64.0681 339.591   7 
  -1  15 -12 394.252 236.235   4 
  -1  15 -12 177.438 225.257   1 
  -1 -15 -11 6826.70 828.396   7 
  -1  15 -11 7736.98 761.884   1 
  -1  15 -11 7161.13 737.961   4 
  -1  15 -10 1236.14 342.206   1 
  -1 -15 -10 1097.30 343.714   7 
  -1  15 -10 1283.92 341.078   4 
  -1 -15  -9 4994.81 670.484   7 
  -1  15  -9 5161.70 586.017   1 
  -1  15  -9 5854.48 643.683   4 
  -1  15  -8-203.683 246.438   1 
  -1 -15  -8-674.237 462.257   7 
  -1  15  -8-454.049 338.694   4 
  -1 -15  -7 11937.0 978.161   7 
  -1  15  -7 12528.2 853.400   1 
  -1  15  -7 12642.8 928.523   4 
  -1 -15  -6 1154.31 351.910   7 
  -1  15  -6 1410.54 304.980   1 
  -1  15  -6 1595.53 338.626   4 
  -1 -15  -5 18531.3 1180.56   7 
  -1  15  -5 18389.6 969.670   1 
  -1  15  -5 20710.6 1179.02   4 
  -1 -15  -4 1286.49 425.668   7 
  -1  15  -4 1108.20 316.194   1 
  -1  15  -4 1661.88 439.701   4 
  -1 -15  -3 117524. 3288.52   7 
  -1  15  -3 119543. 2880.83   1 
  -1 -15  -2 21283.8 1195.39   7 
  -1  15  -2 20477.6 1159.63   4 
  -1 -15  -1 84531.9 2536.47   7 
  -1  15  -1 89734.9 2605.50   4 
  -1 -15   0 3440.82 482.744   7 
  -1  15   0 3413.86 484.000   4 
  -1 -15   1 1584.78 306.028   7 
  -1  15   1 3014.47 450.058   4 
  -1 -15   2 3047.28 396.755   7 
  -1  15   2 4034.64 500.337   4 
  -1 -15   3 25949.2 1109.87   7 
  -1  15   3 23972.6 1162.09   4 
  -1 -15   4 24017.9 1014.49   7 
  -1  15   4 21248.2 1066.82   4 
  -1 -15   5 7645.31 523.365   7 
  -1  15   5 6443.09 558.138   4 
  -1  15   6 79.7945 151.792   4 
  -1  15   7 13058.8 764.392   4 
  -1  15  11 8557.28 812.621   2 
  -1  15  12 778.022 292.225   2 
  -1  15  13 8116.84 806.425   2 
  -1  17 -12-283.824 300.843   1 
  -1  17 -11 110.967 254.106   1 
  -1  17 -11 492.258 256.237   4 
  -1  17 -10 2549.38 439.104   1 
  -1 -17 -10 2185.50 526.276   7 
  -1  17 -10 3051.81 517.847   4 
  -1 -17  -9 1230.96 412.753   7 
  -1  17  -9 1086.09 328.541   1 
  -1  17  -9 950.625 316.294   4 
  -1  17  -8 3697.06 516.655   1 
  -1 -17  -8 3439.78 631.048   7 
  -1  17  -8 3164.26 521.599   4 
  -1  17  -7 14882.8 971.787   1 
  -1 -17  -7 14951.3 1180.60   7 
  -1  17  -7 14609.6 1069.01   4 
  -1 -17  -6 374.129 337.080   7 
  -1  17  -6 117.841 252.899   4 
  -1  17  -6 403.561 255.641   1 
  -1 -17  -5 26812.6 1535.31   7 
  -1  17  -5 28006.0 1267.90   1 
  -1  17  -5 29160.4 1511.59   4 
  -1  17  -4 8490.76 664.472   1 
  -1 -17  -4 8865.43 857.300   7 
  -1  17  -4 8647.04 801.078   4 
  -1 -17  -3 16579.4 1126.18   7 
  -1  17  -3 16677.6 1107.25   4 
  -1  17  -3 17457.8 918.194   1 
  -1 -17  -2 25986.8 1386.22   7 
  -1  17  -2 24825.6 1334.27   4 
  -1  17  -2 24013.9 1071.39   1 
  -1 -17  -1 9735.67 841.219   7 
  -1  17  -1 9983.46 840.821   4 
  -1 -17   0 3023.84 466.504   7 
  -1  17   0 2677.18 447.290   4 
  -1 -17   1 9111.12 750.400   7 
  -1  17   1 8217.01 742.435   4 
  -1 -17   2 667.114 286.129   7 
  -1  17   2 256.168 213.752   4 
  -1 -17   3 5538.82 540.141   7 
  -1  17   3 5110.96 567.116   4 
  -1  17   4 20060.0 1102.27   4 
  -1  17   5 12905.5 857.673   4 
  -1  17   6 6198.08 592.130   4 
  -1  17  11-276.227 319.029   2 
  -1  17  12 1796.10 435.727   2 
  -1  17  13 4607.54 672.068   2 
  -1  19 -10 530.982 254.864   1 
  -1  19  -9 1485.53 373.955   1 
  -1 -19  -8 161.511 355.243   7 
  -1  19  -8 55.6008 232.707   1 
  -1  19  -8 127.460 274.430   4 
  -1  19  -7 1161.07 334.831   1 
  -1 -19  -7 500.806 306.403   7 
  -1  19  -7 897.527 308.967   4 
  -1 -19  -6 5926.05 767.738   7 
  -1  19  -6 5601.97 615.097   1 
  -1  19  -6 5223.05 677.259   4 
  -1 -19  -5 9180.79 949.281   7 
  -1  19  -5 8991.32 734.675   1 
  -1  19  -5 8823.00 885.251   4 
  -1 -19  -4 26185.3 1560.94   7 
  -1  19  -4 26666.8 1508.84   4 
  -1 -19  -3 4834.33 685.373   7 
  -1  19  -3 4645.95 640.371   4 
  -1 -19  -2 20732.7 1316.85   7 
  -1  19  -2 19267.2 1243.95   4 
  -1 -19  -1 485.748 305.261   7 
  -1  19  -1 405.258 282.865   4 
  -1 -19   0 4579.11 602.113   7 
  -1  19   0 4075.41 566.584   4 
  -1 -19   1 6857.54 699.530   7 
  -1  19   1 6468.44 693.520   4 
  -1 -19   2 4447.39 549.067   7 
  -1  19   2 3375.39 505.344   4 
  -1  19   3 100.065 208.828   4 
  -1  19   4 12563.5 924.109   4 
  -1  19   5-327.350 250.403   4 
  -1 -21  -5 1535.79 477.027   7 
  -1 -21  -4 8564.88 941.155   7 
  -1  21  -4 7475.72 830.489   4 
  -1 -21  -3 454.572 352.994   7 
  -1  21  -3 231.608 249.253   4 
  -1 -21  -2 11473.3 1018.01   7 
  -1  21  -2 11440.7 997.457   4 
  -1 -21  -1 605.976 359.204   7 
  -1  21  -1 92.0843 237.995   4 
  -1 -21   0 31970.1 1651.85   7 
  -1  21   0 31888.5 1665.78   4 
  -1  21   1 2118.97 485.125   4 
  -1  21   2 23948.2 1408.13   4 
  -1  21   3 478.364 280.636   4 
  -1  21   4 8643.52 816.459   4 
  -1 -23  -2 740.746 345.789   7 
  -1  23   2 10053.9 950.961   4 
   0   0 -17-87.3793 280.980   1 
   0   0 -16 4875.95 617.380   1 
   0   0 -15-454.343 337.116   1 
   0   0 -14 8236.36 751.082   1 
   0   0 -14 9435.61 588.017   7 
   0   0 -13-210.072 258.454   1 
   0   0 -13 86.2040 137.450   7 
   0   0 -12 28900.2 1008.18   7 
   0   0 -12 25291.9 664.760   4 
   0   0 -12 28234.6 1273.86   1 
   0   0 -11 305.600 151.365   7 
   0   0 -11 235.709 81.8981   4 
   0   0 -10 46126.0 1268.38   7 
   0   0 -10 45265.4 1509.35   1 
   0   0 -10 41447.5 977.187   4 
   0   0  -9 56.4979 118.146   7 
   0   0  -9-57.7359 191.307   1 
   0   0  -9-33.4692 77.2826   4 
   0   0  -8 15209.4 597.099   7 
   0   0  -8 13356.4 548.224   2 
   0   0  -8 15659.2 752.243   1 
   0   0  -8 13654.8 431.306   4 
   0   0  -7 120.919 112.321   7 
   0   0  -7 71.0830 78.9780   2 
   0   0  -7 84.3747 71.9514   4 
   0   0  -7 5.01575 160.335   1 
   0   0  -6 8713.03 380.125   7 
   0   0  -6 8390.89 477.695   1 
   0   0  -6 7519.89 354.871   2 
   0   0  -6 8255.26 294.604   4 
   0   0  -5 174.309 116.095   7 
   0   0  -5 135.690 84.7139   2 
   0   0  -5 208.506 86.6548   4 
   0   0  -5 254.476 206.509   1 
   0   0  -4 559135. 8556.71   7 
   0   0  -4 539599. 8709.40   1 
   0   0  -3-0.93122 76.7859   7 
   0   0  -3 102.776 111.633   1 
   0   0  -3-6.69844 63.1126   2 
   0   0  -3 52.1112 50.7122   4 
   0   0   3 41.9338 108.781   3 
   0   0   3 19.4338 63.8944   7 
   0   0   3 191.623 101.516   1 
   0   0   3 28.6171 62.4257   2 
   0   0   4 541768. 8994.27   3 
   0   0   4 528514. 8827.55   7 
   0   0   4 555074. 8815.18   2 
   0   0   5-37.9141 107.491   1 
   0   0   5 93.4766 93.7729   7 
   0   0   5 154.431 106.033   2 
   0   0   6 9119.06 512.604   3 
   0   0   6 8889.89 398.794   2 
   0   0   7 25.4798 176.536   3 
   0   0   7 33.6798 102.177   2 
   0   0   8 16539.1 803.831   3 
   0   0   8 15812.9 618.282   2 
   0   0   9-53.7612 125.075   2 
   0   0  10 45519.8 1604.13   3 
   0   0  10 47499.3 1312.22   2 
   0   0  11 311.071 160.215   2 
   0   0  12 29287.9 1340.25   3 
   0   0  12 30441.2 1079.56   2 
   0   0  13-723.035 377.214   3 
   0   0  13 265.430 152.447   2 
   0   0  14 8794.45 783.851   3 
   0   0  14 9280.76 593.871   2 
   0   0  15-284.224 333.676   3 
   0   0  16 5191.75 697.508   3 
   0   0  17 405.225 327.241   3 
   0   2 -17 778.523 372.040   1 
   0   2 -16 14500.7 1088.86   1 
   0  -2 -15 3430.74 415.380   7 
   0   2 -15 3017.43 516.524   1 
   0  -2 -14 25764.1 1117.49   7 
   0   2 -14 25320.6 1329.63   1 
   0  -2 -13 2924.87 365.302   7 
   0   2 -13 2748.51 438.420   1 
   0  -2 -13 2775.36 428.321   1 
   0  -2 -12 22001.2 961.056   7 
   0   2 -12 20899.0 1088.32   1 
   0  -2 -12 21004.2 1069.67   1 
   0   2 -12 19980.2 733.850   4 
   0   2 -12 20820.4 755.005   7 
   0  -2 -11 4008.74 389.869   7 
   0   2 -11 4055.93 464.615   1 
   0   2 -11 4179.87 311.169   4 
   0  -2 -11 3614.59 425.848   1 
   0   2 -11 4422.36 315.698   7 
   0  -2 -10 16308.9 772.981   7 
   0  -2 -10 15356.9 823.932   1 
   0   2 -10 15062.5 857.470   1 
   0   2 -10 16136.8 631.561   4 
   0   2 -10 16319.8 596.412   7 
   0   2  -9 29682.8 824.370   7 
   0  -2  -9 29073.8 1027.25   7 
   0  -2  -9 29991.2 1124.16   1 
   0   2  -9 29954.3 899.208   4 
   0   2  -9 29752.6 1188.77   1 
   0   2  -8 28793.9 761.738   7 
   0  -2  -8 29149.5 985.879   7 
   0  -2  -8 24748.7 983.647   1 
   0   2  -8 26764.5 863.156   2 
   0   2  -8 28373.1 843.803   4 
   0   2  -8 29793.5 1098.52   1 
   0   2  -7 25878.4 668.126   7 
   0   2  -7 23641.4 761.075   2 
   0  -2  -7 24408.6 893.000   1 
   0   2  -7 25444.5 762.103   4 
   0   2  -7 23698.9 938.037   1 
   0  -2  -7 25618.2 869.373   7 
   0   2  -6 39614.6 846.346   7 
   0  -2  -6 38682.5 1083.73   7 
   0  -2  -6 34548.1 1068.08   1 
   0   2  -6 37857.0 970.587   4 
   0   2  -6 38155.3 1147.69   1 
   0   2  -6 38308.9 990.292   2 
   0   2  -5 54.2805 61.7791   7 
   0  -2  -5-86.3659 133.962   7 
   0   2  -5 36.4318 113.627   3 
   0   2  -5-16.7917 162.269   1 
   0  -2  -5-13.2153 138.527   1 
   0   2  -5-108.336 117.794   4 
   0   2  -5 66.4671 83.2185   2 
   0  -2  -4 36720.2 963.298   7 
   0   2  -4 37774.1 1011.08   3 
   0   2  -4 35223.8 1005.25   1 
   0  -2  -4 35986.0 940.929   1 
   0   2  -4 38190.1 919.380   4 
   0   2  -4 38866.6 911.355   2 
   0   2  -4 38507.1 731.860   7 
   0   2  -3 8597.21 393.656   3 
   0   2  -3 9836.27 417.112   1 
   0  -2  -3 8960.15 388.349   7 
   0   2  -3 9251.08 367.056   4 
   0   2  -3 10019.9 357.060   2 
   0   2  -2 98756.2 1917.66   1 
   0   2  -2 114229. 1933.72   2 
   0   2  -2 108800. 1809.02   5 
   0   2  -2 102335. 1945.31   3 
   0   2  -2 108138. 1929.54   4 
   0  -2  -2 103267. 1945.24   7 
   0  -2   2 105329. 1983.15   3 
   0  -2   2 108268. 1849.73   5 
   0  -2   3 9541.84 314.092   5 
   0  -2   3 10206.5 444.106   3 
   0  -2   3 11181.7 372.506   2 
   0   2   3 9631.94 368.318   1 
   0  -2   3 10254.1 433.546   1 
   0  -2   4 38498.6 1051.94   3 
   0  -2   4 38878.5 1027.07   1 
   0  -2   4 41483.5 924.132   2 
   0  -2   4 39217.7 746.387   7 
   0   2   4 35416.2 884.031   2 
   0  -2   4 37914.2 874.362   5 
   0   2   4 35097.8 948.077   1 
   0  -2   5 122.190 65.3394   7 
   0  -2   5 213.633 199.183   3 
   0  -2   5 121.816 103.855   2 
   0   2   5 35.0171 101.729   1 
   0  -2   5 46.2749 89.4711   5 
   0   2   5 102.376 104.002   2 
   0  -2   5 108.269 134.925   1 
   0  -2   6 38251.2 1013.76   5 
   0   2   6 37739.1 993.603   2 
   0  -2   6 38587.2 1186.37   3 
   0  -2   6 41059.7 1009.23   2 
   0   2   6 37672.4 1133.27   3 
   0   2   7 24178.5 931.318   3 
   0  -2   7 25486.8 821.057   5 
   0   2   7 24023.3 780.043   2 
   0  -2   7 27242.5 1004.35   3 
   0  -2   7 27352.0 812.691   2 
   0   2   8 28301.0 1077.39   3 
   0  -2   8 28020.0 1139.00   3 
   0   2   8 28894.3 909.935   2 
   0  -2   8 30368.9 908.987   2 
   0   2   9 28293.8 1155.36   3 
   0  -2   9 31601.4 1244.61   3 
   0   2   9 30561.0 971.506   2 
   0  -2   9 31235.9 977.818   2 
   0   2  10 16943.7 932.120   3 
   0  -2  10 16892.1 936.159   3 
   0   2  10 16108.5 699.041   2 
   0  -2  10 16673.3 708.808   2 
   0  -2  11 4468.23 378.959   2 
   0   2  11 4975.69 544.387   3 
   0  -2  11 3920.38 484.764   3 
   0   2  11 4397.92 377.814   2 
   0  -2  12 21624.8 896.881   2 
   0   2  12 22296.8 1164.81   3 
   0  -2  12 22730.4 1185.61   3 
   0   2  12 21926.5 894.649   2 
   0  -2  13 2841.69 337.437   2 
   0   2  13 2249.68 383.148   3 
   0  -2  13 3974.59 557.128   3 
   0   2  13 3021.96 347.001   2 
   0  -2  14 24696.2 1028.51   2 
   0   2  14 27317.0 1401.58   3 
   0   2  14 25177.6 1043.07   2 
   0  -2  15 5212.04 707.291   3 
   0   2  15 3211.37 537.529   3 
   0  -2  16 17411.4 1234.65   3 
   0   2  16 15810.9 1158.20   3 
   0   2  17 208.844 298.434   3 
   0  -2  17 927.452 411.291   3 
   0   2  18 7378.15 876.344   3 
   0   4 -17 3770.31 597.161   1 
   0  -4 -16 5720.74 600.189   7 
   0   4 -16 6425.89 739.049   1 
   0  -4 -15 22310.2 1161.08   7 
   0   4 -15 25361.8 1389.23   1 
   0  -4 -14 8083.96 671.911   7 
   0   4 -14 7977.79 768.456   1 
   0  -4 -13 12965.7 815.598   7 
   0   4 -13 12930.5 929.532   1 
   0   4 -13 13443.6 680.896   4 
   0  -4 -12 19028.9 984.752   7 
   0   4 -12 19590.0 1106.99   1 
   0   4 -12 19644.7 828.296   4 
   0  -4 -11 1124.78 265.918   7 
   0   4 -11 755.650 242.228   1 
   0   4 -11 1288.90 222.559   4 
   0   4 -10-350.888 306.270   1 
   0  -4 -10-122.243 188.089   7 
   0   4 -10 92.8490 144.529   4 
   0  -4  -9 31314.3 1172.97   7 
   0   4  -9 32518.4 1054.35   4 
   0   4  -9 30525.8 1208.65   1 
   0  -4  -8-103.554 183.539   7 
   0   4  -8-237.083 239.530   1 
   0   4  -8-9.73387 127.982   4 
   0  -4  -7 33788.1 1138.77   7 
   0   4  -7 33237.1 1155.21   1 
   0   4  -7 33638.1 1030.74   4 
   0  -4  -6 68659.7 1783.56   7 
   0   4  -6 71686.7 1825.58   1 
   0   4  -6 73190.5 1708.09   4 
   0   4  -6 74549.5 1690.61   2 
   0  -4  -5 23278.1 853.863   7 
   0   4  -5 24039.5 873.017   1 
   0   4  -5 26227.9 843.573   4 
   0   4  -5 25596.3 788.544   2 
   0  -4  -4-91.4605 148.532   7 
   0   4  -4-7.78453 121.596   3 
   0   4  -4 212.317 106.594   2 
   0   4  -4 127.761 82.3040   5 
   0   4  -4 335.292 195.523   1 
   0   4  -4 164.293 142.931   4 
   0  -4  -3 11243.7 514.713   7 
   0   4  -3 13305.4 518.450   2 
   0   4  -3 12603.6 381.901   5 
   0   4  -3 13015.0 530.422   4 
   0   4  -3 12555.6 513.743   3 
   0   4  -3 11708.2 509.366   1 
   0   4  -2 197632. 3335.77   2 
   0   4  -2 183606. 3284.73   4 
   0   4  -1 169331. 3017.81   4 
   0  -4  -1 161511. 2991.03   7 
   0   4   0 299126. 5150.73   4 
   0   4   1 159028. 2868.98   4 
   0   4   2 174246. 3181.36   4 
   0  -4   2 192486. 3358.61   2 
   0  -4   3 14102.7 531.366   2 
   0   4   3 11470.2 365.947   4 
   0   4   4 56.2607 101.404   1 
   0  -4   4 55.8160 129.705   2 
   0   4   4 67.5179 61.4004   4 
   0  -4   5 24520.6 891.053   3 
   0  -4   5 27639.7 830.827   2 
   0  -4   5 24499.9 679.908   5 
   0   4   5 21984.8 758.573   1 
   0  -4   6 71795.7 1827.83   3 
   0  -4   6 77468.0 1683.36   2 
   0   4   6 64080.5 1596.26   2 
   0  -4   6 69960.7 1529.08   5 
   0  -4   7 30196.6 613.364   6 
   0  -4   7 37550.6 1045.89   2 
   0   4   7 29873.4 945.578   2 
   0  -4   7 31649.7 911.317   5 
   0  -4   7 34998.2 1183.86   3 
   0  -4   8-37.7498 209.329   3 
   0  -4   8 46.2386 44.7714   6 
   0  -4   8-44.3195 141.996   2 
   0   4   8-27.9577 129.360   2 
   0  -4   9 33287.8 1310.06   3 
   0   4   9 29563.1 1014.37   2 
   0  -4   9 34188.0 1087.88   2 
   0   4   9 29790.2 1174.35   3 
   0   4  10-236.427 247.340   3 
   0  -4  10 275.410 290.986   3 
   0  -4  10-151.192 162.238   2 
   0   4  10 3.77412 124.404   2 
   0   4  11 974.455 272.871   3 
   0  -4  11 1737.95 425.007   3 
   0  -4  11 1137.77 213.873   2 
   0   4  11 1383.92 236.029   2 
   0   4  12 18723.5 1080.22   3 
   0  -4  12 22197.1 1211.07   3 
   0  -4  12 20775.0 907.042   2 
   0   4  12 18585.2 853.772   2 
   0   4  13 13258.4 937.535   3 
   0  -4  13 16511.8 1075.27   3 
   0  -4  13 13491.4 746.556   2 
   0   4  13 12809.9 728.488   2 
   0   4  14 8724.80 818.148   3 
   0  -4  14 11050.8 974.787   3 
   0   4  14 8534.72 612.682   2 
   0  -4  15 29809.2 1588.71   3 
   0   4  15 24504.8 1423.37   3 
   0   4  16 6392.11 760.242   3 
   0  -4  16 8559.30 910.992   3 
   0   4  17 4792.30 689.741   3 
   0  -4  17 5905.09 804.157   3 
   0   4  18 2306.79 526.425   3 
   0   6 -17 18786.5 1313.40   1 
   0  -6 -16 1792.36 381.846   7 
   0   6 -16 1341.08 402.619   1 
   0  -6 -15 8226.68 748.181   7 
   0   6 -15 8748.23 858.989   1 
   0  -6 -14 1733.61 365.703   7 
   0   6 -14 1216.01 350.220   1 
   0   6 -13 22902.3 1253.54   1 
   0  -6 -13 21769.0 1158.53   7 
   0   6 -13 21544.8 976.348   4 
   0  -6 -12 6610.08 613.966   7 
   0   6 -12 6812.94 528.185   4 
   0   6 -12 6412.39 650.071   1 
   0   6 -11 45.6779 264.398   1 
   0  -6 -11 519.315 267.173   7 
   0   6 -11 592.860 204.422   4 
   0  -6 -10 9355.38 693.441   7 
   0   6 -10 10521.1 757.832   1 
   0   6 -10 10898.3 646.670   4 
   0  -6  -9 1111.17 263.961   7 
   0   6  -9 946.814 252.980   1 
   0   6  -9 1219.94 219.451   4 
   0  -6  -8 7047.22 552.170   7 
   0   6  -8 7674.39 579.948   1 
   0   6  -8 7575.61 510.264   4 
   0  -6  -7 56304.4 1720.05   7 
   0   6  -7 60481.0 1725.68   1 
   0   6  -7 60245.8 1634.42   4 
   0  -6  -6 1579.78 279.670   7 
   0   6  -6 1914.67 274.650   4 
   0   6  -6 1841.61 285.498   1 
   0   6  -5 130464. 2799.26   1 
   0   6  -5 128054. 2439.40   5 
   0  -6  -5 128940. 2878.96   7 
   0  -6  -4 37471.5 1200.34   7 
   0   6  -4 40135.6 939.442   5 
   0   6  -4 43456.2 1253.48   4 
   0   6  -4 38599.9 1154.45   1 
   0  -6  -3 331297. 6029.78   7 
   0   6  -3 372331. 6098.04   4 
   0  -6  -2 1804.26 255.003   7 
   0   6  -2 2354.33 258.457   2 
   0   6  -2 2594.50 306.003   4 
   0  -6  -1 39394.0 1110.50   7 
   0   6  -1 41752.6 1150.45   4 
   0   6  -1 44050.8 1204.62   2 
   0   6   0 37222.7 1040.83   4 
   0  -6   0 36015.3 984.870   7 
   0  -6   1 42245.5 1026.97   7 
   0   6   1 39991.5 1096.53   4 
   0   6   2 1832.96 211.620   4 
   0   6   3 339253. 5847.92   4 
   0   6   4 36195.7 931.258   4 
   0  -6   4 43928.6 1221.48   2 
   0  -6   5 151589. 2893.62   2 
   0   6   5 126439. 2430.97   4 
   0  -6   6 2135.81 284.215   2 
   0   6   6 1706.66 132.407   4 
   0  -6   7 65303.8 1731.98   2 
   0   6   8 6860.67 476.087   2 
   0  -6   8 8512.01 551.045   2 
   0  -6   8 7812.26 425.664   5 
   0   6   9 1401.31 234.553   2 
   0  -6   9 1732.18 276.323   2 
   0   6  10 9400.58 589.687   2 
   0  -6  10 11365.9 666.188   2 
   0   6  11 394.917 157.401   2 
   0  -6  11 303.089 159.685   2 
   0   6  12 5870.97 597.074   3 
   0  -6  12 6694.86 543.270   2 
   0   6  12 6187.75 507.803   2 
   0   6  13 21128.8 1202.53   3 
   0  -6  13 22770.8 1060.01   2 
   0   6  13 21766.2 1009.93   2 
   0   6  14 2391.56 349.348   2 
   0   6  14 2103.94 447.080   3 
   0   6  15 8627.96 831.347   3 
   0   6  16 2228.15 503.618   3 
   0   6  17 17515.1 1278.56   3 
   0  -8 -17 10005.9 917.802   7 
   0   8 -16 279.683 320.275   1 
   0  -8 -16 355.137 284.487   7 
   0  -8 -15 10976.0 930.527   7 
   0   8 -15 12025.8 993.160   1 
   0  -8 -14 57.9555 301.412   7 
   0   8 -14-244.357 331.275   1 
   0   8 -14 575.019 212.494   4 
   0  -8 -13 7064.96 689.167   7 
   0   8 -13 9283.07 687.341   4 
   0   8 -13 8835.48 794.312   1 
   0  -8 -12 10682.6 831.143   7 
   0   8 -12 12499.7 790.142   4 
   0   8 -12 11406.9 857.570   1 
   0  -8 -11 10636.3 823.572   7 
   0   8 -11 11099.0 827.468   1 
   0   8 -11 10662.6 730.037   4 
   0  -8 -10 21726.1 1167.96   7 
   0   8 -10 23843.8 1179.81   1 
   0   8 -10 25151.4 1099.73   4 
   0   8  -9 3861.18 464.618   1 
   0   8  -9 3875.89 413.752   4 
   0  -8  -9 3592.97 476.164   7 
   0   8  -8 429.632 206.656   1 
   0  -8  -8 396.178 237.750   7 
   0   8  -8 583.745 215.035   4 
   0  -8  -7 66999.6 2045.06   7 
   0   8  -7 67003.4 1947.45   1 
   0   8  -7 70068.6 1926.80   4 
   0   8  -6 4547.82 444.784   1 
   0   8  -6 4151.17 272.615   5 
   0   8  -6 4413.93 443.196   4 
   0  -8  -6 4471.82 481.844   7 
   0   8  -5 100467. 2356.54   1 
   0   8  -5 97451.7 2007.61   5 
   0   8  -5 105401. 2464.87   4 
   0  -8  -5 100145. 2491.64   7 
   0  -8  -4 3733.42 407.546   7 
   0   8  -4 4439.14 420.917   4 
   0   8  -4 4493.66 399.868   1 
   0  -8  -3 149094. 3290.43   7 
   0   8  -3 161161. 3322.88   4 
   0  -8  -2 1066.42 245.492   7 
   0   8  -2 1286.10 272.117   4 
   0  -8  -1 43569.5 1291.53   7 
   0   8  -1 45651.5 1346.71   4 
   0  -8   0 22315.1 825.693   7 
   0   8   0 22973.3 867.496   4 
   0  -8   1 46455.9 1228.88   7 
   0   8   1 43932.5 1272.32   4 
   0  -8   2 1463.96 205.754   7 
   0   8   2 1152.01 207.947   4 
   0  -8   3 168223. 3047.79   7 
   0   8   3 152275. 3145.27   4 
   0  -8   4 4777.09 270.411   7 
   0   8   4 3765.47 297.157   4 
   0  -8   5 109672. 1951.80   7 
   0   8   5 93976.8 2122.81   4 
   0  -8   6 4593.50 184.455   7 
   0  -8   6 4559.44 432.188   2 
   0   8   6 3777.52 268.217   4 
   0  -8   7 76246.7 1951.94   2 
   0   8   7 61437.0 1359.62   4 
   0  -8   8 759.269 248.937   2 
   0   8   8 383.649 71.9833   4 
   0   8   9 3099.10 380.361   2 
   0  -8   9 4558.50 455.825   2 
   0   8  10 21676.0 1004.15   2 
   0  -8  10 25010.6 1090.75   2 
   0   8  11 9457.83 663.149   2 
   0  -8  11 11520.3 744.377   2 
   0   8  12 10822.1 718.260   2 
   0  -8  12 12633.0 791.428   2 
   0   8  12 10169.4 812.058   3 
   0   8  13 7619.59 714.632   3 
   0   8  13 8895.48 667.966   2 
   0  -8  13 9918.38 721.088   2 
   0   8  14 149.212 265.353   3 
   0   8  15 10881.4 954.494   3 
   0   8  16 322.856 322.395   3 
   0   8  17 10530.6 999.301   3 
   0 -10 -17 1957.03 498.057   7 
   0 -10 -16 4393.64 672.679   7 
   0  10 -15 16608.3 1205.90   1 
   0 -10 -15 14458.2 1131.23   7 
   0  10 -14 3296.47 559.857   1 
   0 -10 -14 4363.72 614.075   7 
   0  10 -14 4087.45 517.240   4 
   0  10 -13 2494.35 438.100   1 
   0 -10 -13 3569.62 562.073   7 
   0  10 -13 4535.13 523.834   4 
   0 -10 -12 8531.48 800.584   7 
   0  10 -12 8027.53 735.018   1 
   0  10 -12 9274.91 748.192   4 
   0 -10 -11 14939.0 1034.24   7 
   0  10 -11 15597.6 994.976   1 
   0  10 -11 15769.1 954.344   4 
   0 -10 -10 103.860 249.947   7 
   0  10 -10 44.8384 227.733   1 
   0  10 -10 109.428 187.024   4 
   0 -10  -9 27108.5 1340.09   7 
   0  10  -9 30236.4 1336.25   1 
   0  10  -9 29341.2 1280.48   4 
   0 -10  -8 1257.81 349.094   7 
   0  10  -8 1484.98 290.364   4 
   0  10  -8 1202.69 295.124   1 
   0 -10  -7 13739.6 915.483   7 
   0  10  -7 14984.0 841.637   1 
   0  10  -7 15824.3 603.436   5 
   0  10  -7 16063.2 891.438   4 
   0  10  -6 15142.6 804.353   1 
   0 -10  -6 15005.2 894.741   7 
   0  10  -6 15509.4 588.960   5 
   0  10  -6 15645.5 850.982   4 
   0 -10  -5 3977.02 465.664   7 
   0  10  -5 4310.32 305.116   5 
   0  10  -5 3987.43 425.196   4 
   0  10  -5 3924.24 403.740   1 
   0 -10  -4 18480.2 942.746   7 
   0  10  -4 19849.2 936.097   4 
   0 -10  -3 19406.3 938.199   7 
   0  10  -3 20817.7 950.101   4 
   0 -10  -2 43717.9 1428.14   7 
   0  10  -2 44665.0 1447.25   4 
   0 -10  -1 84595.0 2136.54   7 
   0  10  -1 83944.8 2165.85   4 
   0 -10   0 14328.9 711.907   7 
   0  10   0 13855.5 723.104   4 
   0 -10   1 86960.1 2057.26   7 
   0  10   1 83536.8 2107.24   4 
   0 -10   2 47040.5 1308.58   7 
   0  10   2 44289.8 1365.33   4 
   0 -10   3 22958.3 800.321   7 
   0  10   3 20982.5 854.992   4 
   0 -10   4 21095.4 713.351   7 
   0  10   4 19165.4 801.905   4 
   0 -10   5 4878.82 300.163   7 
   0  10   5 4216.69 349.366   4 
   0 -10   6 17272.3 526.872   7 
   0  10   6 14251.8 633.575   4 
   0 -10   7 15383.9 379.896   7 
   0  10   7 14272.3 595.793   4 
   0  10   8 1377.17 170.279   4 
   0  10  10-354.817 254.617   2 
   0 -10  10 3.95631 209.119   2 
   0  10  11 13224.3 845.753   2 
   0 -10  11 15110.9 899.138   2 
   0  10  12 7329.07 625.671   2 
   0 -10  12 8835.24 688.631   2 
   0  10  13 3143.93 480.105   3 
   0  10  13 3450.51 444.330   2 
   0 -10  13 3663.08 461.386   2 
   0  10  14 3350.55 543.913   3 
   0  10  15 13769.0 1079.20   3 
   0  10  16 3928.52 617.465   3 
   0  10  17 1535.65 463.870   3 
   0 -12 -15 1116.12 442.886   7 
   0 -12 -14 6886.00 809.181   7 
   0  12 -14 6053.63 655.334   4 
   0  12 -14 6574.62 764.080   1 
   0 -12 -13 4478.96 657.150   7 
   0  12 -13 4521.56 564.605   4 
   0  12 -13 3943.95 577.060   1 
   0 -12 -12 12722.2 1025.90   7 
   0  12 -12 12467.5 968.322   1 
   0  12 -12 12867.9 923.846   4 
   0 -12 -11 6889.62 772.624   7 
   0  12 -11 7498.91 720.292   1 
   0  12 -11 7615.86 703.841   4 
   0 -12 -10 11898.0 951.901   7 
   0  12 -10 12278.8 897.517   1 
   0  12 -10 13620.0 933.323   4 
   0 -12  -9 16165.5 1102.38   7 
   0  12  -9 17230.2 1028.26   1 
   0  12  -9 18445.9 1063.20   4 
   0  12  -8 9870.51 734.487   1 
   0  12  -8 10150.0 775.914   4 
   0 -12  -8 9920.10 843.005   7 
   0 -12  -7 2887.10 486.193   7 
   0  12  -7 3262.53 283.122   5 
   0  12  -7 3567.79 457.499   4 
   0  12  -7 3160.18 426.859   1 
   0  12  -6 11643.5 734.773   1 
   0 -12  -6 11466.4 864.861   7 
   0  12  -6 12110.7 551.980   5 
   0  12  -6 13096.7 835.115   4 
   0 -12  -5 1771.92 364.393   7 
   0  12  -5 2009.77 335.934   1 
   0  12  -5 1919.45 346.278   4 
   0 -12  -4 32150.6 1371.65   7 
   0  12  -4 34017.5 1366.93   4 
   0 -12  -3-121.232 264.154   7 
   0  12  -3-202.544 257.528   4 
   0 -12  -2 20314.6 1013.78   7 
   0  12  -2 20763.2 1003.19   4 
   0 -12  -1 14603.0 811.000   7 
   0  12  -1 14732.8 829.728   4 
   0 -12   0 45590.1 1503.04   7 
   0  12   0 46710.4 1552.79   4 
   0 -12   1 14821.5 766.089   7 
   0  12   1 14436.1 793.366   4 
   0 -12   2 21812.3 900.600   7 
   0  12   2 21238.5 955.180   4 
   0 -12   3 84.4528 142.541   7 
   0  12   3-7.57455 176.460   4 
   0 -12   4 38461.3 1157.61   7 
   0  12   4 33049.8 1217.54   4 
   0 -12   5 1810.75 230.186   7 
   0  12   5 1823.76 280.287   4 
   0 -12   6 13929.1 553.156   7 
   0  12   6 11590.6 634.883   4 
   0  12   7 2970.47 310.780   4 
   0  12   8 9501.86 517.389   4 
   0  12  11 6626.88 629.978   2 
   0  12  12 10731.7 818.670   2 
   0  12  13 3649.25 508.564   2 
   0  12  14 4797.83 597.404   3 
   0  12  15 322.683 245.000   3 
   0  12  16 5650.90 740.458   3 
   0  14 -14 6740.67 720.457   4 
   0 -14 -13-21.1201 313.662   7 
   0  14 -13 268.571 224.274   4 
   0  14 -13-308.476 348.183   1 
   0 -14 -12 6697.21 810.175   7 
   0  14 -12 5970.72 707.082   1 
   0  14 -12 6585.81 702.098   4 
   0 -14 -11 1039.78 392.475   7 
   0  14 -11 745.514 261.482   1 
   0  14 -11 1022.31 303.862   4 
   0 -14 -10 13960.9 1103.62   7 
   0  14 -10 15258.8 1031.66   1 
   0  14 -10 15521.0 1055.28   4 
   0  14  -9-434.957 317.468   1 
   0  14  -9 71.6668 218.563   4 
   0 -14  -9-392.250 391.908   7 
   0  14  -8 11036.6 816.026   1 
   0  14  -8 10075.0 810.698   4 
   0  14  -7 6366.88 605.315   1 
   0 -14  -7 5600.46 647.261   7 
   0  14  -7 6325.56 634.225   4 
   0  14  -6 344.634 218.178   1 
   0 -14  -6-144.793 322.134   7 
   0  14  -6 20.1194 250.450   4 
   0 -14  -5 5790.67 643.041   7 
   0  14  -5 6486.88 621.532   4 
   0  14  -5 6518.60 581.795   1 
   0  14  -4 1033.28 323.775   1 
   0 -14  -4 318.520 279.024   7 
   0  14  -4 431.929 272.751   4 
   0  14  -3 6912.93 647.173   4 
   0 -14  -3 7024.75 676.522   7 
   0 -14  -2 111089. 3003.96   7 
   0  14  -2 115163. 2990.29   4 
   0 -14  -1 6421.44 699.484   7 
   0  14  -1 7965.13 747.690   4 
   0 -14   0 452721. 8460.95   7 
   0  14   0 443624. 8462.91   4 
   0 -14   1 7073.63 666.576   7 
   0  14   1 7497.89 701.980   4 
   0 -14   2 119578. 2865.51   7 
   0  14   2 112889. 2917.20   4 
   0 -14   3 7238.40 548.833   7 
   0  14   3 6791.15 588.836   4 
   0 -14   4 231.701 158.244   7 
   0  14   4 496.148 226.903   4 
   0 -14   5 7167.19 481.399   7 
   0  14   5 5589.22 501.830   4 
   0  14   6 216.745 155.293   4 
   0  14   7 5971.18 480.542   4 
   0  14  11 215.741 281.331   2 
   0  14  12 4703.72 577.309   2 
   0  14  13 65.6926 190.351   2 
   0  16 -13 556.506 296.530   4 
   0  16 -12 4432.58 635.306   1 
   0  16 -12 5726.82 693.286   4 
   0 -16 -11 312.086 299.933   7 
   0  16 -11 764.802 267.897   1 
   0  16 -11 810.079 295.520   4 
   0 -16 -10 3557.08 622.984   7 
   0  16 -10 3598.09 538.929   1 
   0  16 -10 4152.66 597.023   4 
   0 -16  -9 3905.99 621.248   7 
   0  16  -9 4009.15 554.114   1 
   0  16  -9 4580.32 613.432   4 
   0 -16  -8 6165.05 769.212   7 
   0  16  -8 7319.00 694.144   1 
   0  16  -8 7286.33 750.777   4 
   0 -16  -7 1276.98 384.585   7 
   0  16  -7 1187.08 312.707   1 
   0  16  -7 1475.53 377.426   4 
   0  16  -6 14958.7 926.440   1 
   0 -16  -6 14295.3 1082.06   7 
   0  16  -6 15993.7 1072.27   4 
   0  16  -5 2855.01 438.205   1 
   0 -16  -5 2592.80 510.609   7 
   0  16  -5 2668.00 481.949   4 
   0 -16  -4 52441.7 2064.75   7 
   0  16  -4 52784.6 2001.67   4 
   0  16  -4 51264.5 1740.39   1 
   0 -16  -3 921.508 391.502   7 
   0  16  -3 383.135 267.966   4 
   0 -16  -2 26698.3 1353.92   7 
   0  16  -2 24453.2 1281.04   4 
   0 -16  -1 4581.21 562.225   7 
   0  16  -1 3986.20 518.434   4 
   0 -16   0 3832.59 501.600   7 
   0  16   0 4090.64 519.655   4 
   0 -16   1 3813.43 465.581   7 
   0  16   1 5325.71 580.288   4 
   0 -16   2 26266.0 1202.78   7 
   0  16   2 25918.5 1268.88   4 
   0 -16   3-110.680 240.725   7 
   0  16   3 607.143 273.864   4 
   0 -16   4 54830.8 1705.37   7 
   0  16   4 49291.9 1774.29   4 
   0  16   5 2336.26 369.012   4 
   0  16   6 13734.8 819.996   4 
   0  16  12 4183.99 596.876   2 
   0  18 -11-552.271 346.430   1 
   0  18 -10 919.979 294.092   1 
   0  18 -10 1123.06 358.732   4 
   0  18  -9 2532.25 459.276   1 
   0 -18  -9 1889.30 529.949   7 
   0  18  -9 2099.67 423.094   4 
   0 -18  -8 155.790 301.192   7 
   0  18  -8 211.382 238.132   4 
   0  18  -8 220.791 244.082   1 
   0 -18  -7 9540.91 967.276   7 
   0  18  -7 8594.49 762.275   1 
   0  18  -7 8793.69 864.542   4 
   0  18  -6 4085.58 519.544   1 
   0 -18  -6 3437.98 590.529   7 
   0  18  -6 3531.07 553.773   4 
   0  18  -5 8497.86 715.706   1 
   0 -18  -5 8348.58 867.045   7 
   0  18  -5 8162.28 808.871   4 
   0 -18  -4 14169.8 1100.13   7 
   0  18  -4 14300.2 1055.55   4 
   0  18  -4 14372.6 898.844   1 
   0 -18  -3 609.934 349.258   7 
   0  18  -3 681.608 257.354   1 
   0  18  -3 543.714 284.404   4 
   0 -18  -2 11706.3 938.852   7 
   0  18  -2 12407.8 961.701   4 
   0 -18  -1 17129.9 1121.00   7 
   0  18  -1 17333.6 1144.11   4 
   0 -18   0 7040.50 709.988   7 
   0  18   0 7401.76 731.425   4 
   0 -18   1 18174.4 1093.23   7 
   0  18   1 17348.3 1101.68   4 
   0 -18   2 12806.7 890.020   7 
   0  18   2 11468.0 889.869   4 
   0 -18   3 1016.72 304.799   7 
   0  18   3 791.133 301.172   4 
   0  18   4 13030.9 914.054   4 
   0  18   5 7396.01 665.740   4 
   0  18  12 3170.65 549.028   2 
   0  20  -9 613.515 310.881   1 
   0  20  -8 1860.52 414.851   1 
   0 -20  -7 6458.23 868.386   7 
   0  20  -7 6738.35 716.721   1 
   0 -20  -6 1429.96 469.008   7 
   0  20  -6 1444.46 365.980   1 
   0  20  -6 1680.32 437.808   4 
   0 -20  -5 12682.2 1127.72   7 
   0  20  -5 12204.2 1050.38   4 
   0 -20  -4 570.953 388.844   7 
   0  20  -4 217.878 234.477   4 
   0 -20  -3 20671.4 1376.07   7 
   0  20  -3 19616.5 1307.64   4 
   0 -20  -2 2621.58 538.272   7 
   0  20  -2 2175.69 465.004   4 
   0 -20  -1 19954.8 1286.86   7 
   0  20  -1 18001.4 1225.85   4 
   0 -20   0 243.900 250.920   7 
   0  20   0 85.5604 230.084   4 
   0 -20   1 20924.9 1255.47   7 
   0  20   1 18572.2 1217.40   4 
   0  20   2 2013.22 428.639   4 
   0  20   3 18322.7 1161.86   4 
   0  20   4 84.8324 209.547   4 
   0 -22  -4 469.913 377.734   7 
   0 -22  -3 7884.51 890.551   7 
   0 -22  -2 1528.53 449.804   7 
   0 -22  -1 11132.6 1019.20   7 
   0  22  -1 10385.5 959.099   4 
   0  22   0-222.786 308.487   4 
   0  22   1 9484.58 906.212   4 
   0  22   2 643.653 290.319   4 
   0  22   3 6551.56 747.653   4 
   1   1 -18 1072.91 409.409   1 
   1   1 -17 8181.48 833.189   1 
   1  -1 -17 8144.20 839.717   1 
   1   1 -16-175.228 316.986   1 
   1  -1 -16-125.583 250.104   1 
   1  -1 -15 2951.51 459.891   1 
   1   1 -15 2561.37 451.312   1 
   1  -1 -14 1790.36 276.282   7 
   1  -1 -14 1409.64 345.706   1 
   1   1 -14 1299.84 318.982   1 
   1   1 -13 23457.2 874.330   7 
   1  -1 -13 25011.5 1011.71   7 
   1   1 -13 24667.2 1217.85   1 
   1  -1 -13 24611.5 1191.21   1 
   1   1 -12 2328.67 383.966   1 
   1  -1 -12 2877.06 324.505   7 
   1   1 -12 2820.24 288.090   7 
   1   1 -12 2654.16 232.138   4 
   1  -1 -12 2142.47 348.282   1 
   1   1 -11 43817.6 1161.37   7 
   1  -1 -11 43235.2 1282.24   7 
   1   1 -11 44709.2 1522.68   1 
   1   1 -11 40472.3 1045.04   4 
   1  -1 -11 39824.4 1455.08   1 
   1   1 -10 5339.06 353.695   7 
   1  -1 -10 5895.15 441.514   7 
   1   1 -10 4618.89 492.092   1 
   1  -1 -10 5259.38 472.013   1 
   1   1 -10 5289.44 320.949   4 
   1  -1 -10 4741.93 202.904   4 
   1   1  -9 29432.8 842.750   7 
   1  -1  -9 27943.2 948.027   7 
   1  -1  -9 28053.2 1063.34   1 
   1   1  -9 27144.8 782.085   4 
   1  -1  -9 24455.3 609.997   4 
   1   1  -9 30495.3 1138.81   1 
   1   1  -8 174790. 2998.27   7 
   1  -1  -8 174103. 3201.35   7 
   1  -1  -8 157264. 3303.43   1 
   1   1  -8 160321. 2982.44   4 
   1  -1  -8 145938. 2730.91   4 
   1   1  -8 167316. 3388.67   1 
   1   1  -7 11839.0 431.995   7 
   1  -1  -7 11020.7 500.806   7 
   1  -1  -7 10067.8 470.709   2 
   1   1  -7 10142.4 479.800   2 
   1  -1  -7 9602.95 305.081   4 
   1   1  -7 10174.1 416.627   4 
   1  -1  -7 10516.4 555.226   1 
   1   1  -7 10615.2 566.480   1 
   1  -1  -6 3157.60 287.787   1 
   1  -1  -6 3104.85 251.497   7 
   1  -1  -6 3389.79 251.430   2 
   1   1  -6 3540.42 267.028   2 
   1   1  -6 2780.32 297.069   1 
   1   1  -6 3361.75 220.347   4 
   1   1  -6 3730.73 216.312   7 
   1   1  -5 9438.23 463.495   3 
   1   1  -5 9607.97 321.457   7 
   1  -1  -5 8975.81 397.021   2 
   1   1  -5 8815.59 468.126   1 
   1   1  -5 9348.97 407.434   2 
   1  -1  -5 9222.27 405.953   7 
   1  -1  -5 8784.56 443.836   1 
   1   1  -4 319385. 5497.12   3 
   1   1  -4 317805. 5209.71   7 
   1   1  -4 298991. 5461.72   1 
   1   1  -4 329565. 5404.95   2 
   1  -1  -4 304826. 5397.46   1 
   1   1  -3 42620.4 953.909   1 
   1   1  -3 38544.3 935.991   3 
   1  -1  -3 36876.4 887.560   2 
   1   1  -3 45546.0 934.260   2 
   1  -1  -3 39917.7 888.211   1 
   1  -1   2 37850.5 853.756   3 
   1   1   2 33087.0 840.543   7 
   1  -1   2 40190.1 845.340   5 
   1  -1   2 40070.7 884.279   1 
   1  -1   2 42376.6 790.516   7 
   1   1   2 36453.9 861.682   1 
   1  -1   3 435326. 7127.78   3 
   1  -1   3 448565. 6898.45   2 
   1  -1   3 447884. 6966.94   7 
   1   1   3 383187. 6875.44   2 
   1  -1   3 424363. 7044.29   5 
   1  -1   3 434674. 7139.16   1 
   1  -1   3 419556. 6998.27   4 
   1   1   3 390283. 7079.82   1 
   1  -1   4 152857. 2841.37   3 
   1  -1   4 158594. 2647.35   7 
   1   1   4 149495. 2814.86   1 
   1  -1   4 151648. 2738.75   5 
   1   1   4 137983. 2552.08   2 
   1  -1   4 154787. 2851.84   1 
   1  -1   4 156063. 2673.27   4 
   1   1   4 136440. 2455.85   4 
   1  -1   4 159544. 2574.37   2 
   1  -1   5 58175.3 1441.50   3 
   1  -1   5 57433.7 1223.68   7 
   1  -1   5 56712.4 1315.17   5 
   1  -1   5 57179.1 1416.49   1 
   1   1   5 52083.3 1146.86   2 
   1   1   5 51243.8 1020.00   4 
   1  -1   5 56316.7 1208.86   4 
   1   1   5 56581.0 1317.20   7 
   1  -1   5 62130.0 1182.16   2 
   1   1   5 53491.0 1379.41   1 
   1   1   6 1805.78 265.246   3 
   1  -1   6 2093.20 194.495   7 
   1   1   6 2078.02 220.261   7 
   1  -1   6 1771.41 285.931   3 
   1  -1   6 1926.79 216.760   5 
   1   1   6 1821.96 166.912   2 
   1  -1   6 2192.31 177.017   2 
   1   1   7 20.3359 191.525   3 
   1  -1   7 377.066 113.297   7 
   1   1   7 479.591 132.552   7 
   1  -1   7 207.013 204.220   3 
   1  -1   7 438.814 108.112   2 
   1   1   7 331.318 105.419   2 
   1   1   8 5802.61 489.163   3 
   1  -1   8 6197.42 501.613   3 
   1  -1   8 6600.77 380.745   7 
   1   1   8 6116.64 352.238   2 
   1  -1   8 6442.21 356.565   2 
   1   1   9 44897.2 1524.92   3 
   1  -1   9 45365.8 1539.68   3 
   1  -1   9 45343.3 1250.33   7 
   1   1   9 45714.7 1201.01   2 
   1  -1   9 47725.5 1217.84   2 
   1   1  10 10648.0 750.850   3 
   1  -1  10 9620.29 711.484   3 
   1   1  10 10301.5 515.474   2 
   1  -1  10 10756.3 520.283   2 
   1   1  11 59392.5 1983.27   3 
   1  -1  11 58893.4 1956.62   3 
   1   1  11 58306.5 1508.32   2 
   1  -1  11 56603.8 1485.31   2 
   1   1  12 4573.26 562.398   3 
   1  -1  12 2568.46 430.758   3 
   1   1  12 5136.41 402.604   2 
   1  -1  12 4629.55 379.394   2 
   1  -1  13 3909.47 359.586   2 
   1  -1  13 3905.41 518.122   3 
   1   1  13 2247.34 393.577   3 
   1   1  13 4002.15 360.011   2 
   1   1  14-734.969 405.512   3 
   1  -1  14-371.253 365.324   3 
   1   1  15 6690.35 728.057   3 
   1  -1  15 6487.53 739.567   3 
   1   1  16-164.200 301.354   3 
   1  -1  16-151.191 307.432   3 
   1  -1  17 13556.4 1160.01   3 
   1   1  17 13748.0 1153.66   3 
   1   3 -17 7695.75 826.091   1 
   1   3 -16 6761.41 731.634   1 
   1  -3 -15 28617.3 1254.31   7 
   1   3 -15 28775.1 1459.90   1 
   1  -3 -14 4695.05 486.861   7 
   1   3 -14 4532.82 580.738   1 
   1  -3 -13 12149.5 743.639   7 
   1   3 -13 12302.8 895.017   1 
   1  -3 -13 11195.9 815.573   1 
   1   3 -13 12039.1 602.938   4 
   1   3 -12 10622.5 778.979   1 
   1  -3 -12 11033.8 693.556   7 
   1   3 -12 10914.1 576.901   4 
   1  -3 -12 8880.20 678.450   1 
   1   3 -12 9859.95 421.666   7 
   1  -3 -11 6287.95 522.151   7 
   1  -3 -11 5092.64 485.777   1 
   1   3 -11 6437.75 432.420   4 
   1   3 -11 5617.55 565.390   1 
   1   3 -11 6336.37 320.938   7 
   1  -3 -10 7883.86 553.544   7 
   1  -3 -10 6915.39 549.237   1 
   1   3 -10 8691.53 481.587   4 
   1   3 -10 8371.22 631.323   1 
   1   3 -10 9103.11 362.802   7 
   1  -3  -9 5961.40 468.174   1 
   1   3  -9 6610.19 413.030   4 
   1   3  -9 5383.20 470.248   1 
   1  -3  -9 6674.80 485.495   7 
   1   3  -9 6313.64 277.498   7 
   1  -3  -8 4310.36 371.180   7 
   1  -3  -8 4252.55 378.944   1 
   1   3  -8 3447.45 359.410   1 
   1   3  -8 4974.97 350.556   4 
   1   3  -8 5132.76 223.750   7 
   1  -3  -7 60448.2 1587.74   1 
   1   3  -7 66381.9 1777.49   1 
   1   3  -7 66201.4 1552.80   4 
   1  -3  -7 65625.9 1650.54   7 
   1   3  -7 66826.4 1224.73   7 
   1   3  -6 14278.5 675.191   1
[truncated: 202,002 more chars]
